# Supplementary material for: Comparing DNA methylation profiles in saliva and intestinal mucosa
Source: BMC Genomics. 2019 Feb 28;20:163. doi: 10.1186/s12864-019-5553-0 (PMC6394071; doi:10.1186/s12864-019-5553-0)
Supplement: Supplementary file 3 — Table S1. Significantly differentially methylated probe sites between intestinal mucosa and saliva. (CSV 3408 kb) [file 12864_2019_5553_MOESM3_ESM.csv]

Probe	P.Value	adj.P.Val	Chromosome	Genomic location (Hg19)	Type	UCSC_RefGene_Name	UCSC_RefGene_Group	Absolute beta difference
cg17356733	2.30E-11	9.53E-09	chr21	34774627	II	IFNGR2	TSS1500	0.8366
cg24597363	8.89E-16	2.03E-11	chr4	1294996	II	MAEA;MAEA	Body;Body	0.8358
cg01699630	1.14E-09	1.01E-07	chr6	131894023	II	ARG1	TSS1500	0.8321
cg02052762	9.89E-15	6.80E-11	chr17	4090525	II	ANKFY1	Body	0.8319
cg09050670	1.54E-07	2.66E-06	chr16	1521617	I	CLCN7;CLCN7	Body;Body	0.8282
cg24737761	1.45E-14	8.37E-11	chr6	106245659	II			0.828
cg25757820	5.41E-13	7.74E-10	chr2	224819307	II			0.8231
cg01400750	1.67E-15	2.31E-11	chr4	145956168	II	ANAPC10	Body	0.8223
cg23363263	2.35E-15	2.98E-11	chr2	224751989	II	WDFY1	Body	0.8202
cg16924010	2.00E-12	1.89E-09	chr3	194018158	I			0.8177
cg03778909	7.79E-14	2.26E-10	chr17	80833393	II	TBCD	Body	0.8106
cg17852482	3.29E-11	1.19E-08	chr17	80833054	II	TBCD	Body	0.8097
cg16149628	1.09E-09	9.84E-08	chr11	1792574	I			0.8064
cg08173915	5.23E-11	1.58E-08	chr21	34774164	II	IFNGR2	TSS1500	0.8062
cg25941751	2.96E-14	1.28E-10	chr2	46613544	II	EPAS1	3'UTR	0.8058
cg23447233	2.52E-15	3.02E-11	chr4	1295047	I	MAEA;MAEA	Body;Body	0.8018
cg27039898	4.31E-09	2.31E-07	chr17	79799411	I			0.7976
cg09109411	2.12E-13	4.27E-10	chr5	149319112	II	PDE6A	Body	0.7968
cg00009088	1.35E-16	8.80E-12	chr11	60930188	II	VPS37C	TSS1500	0.7966
cg24501381	3.12E-11	1.16E-08	chr1	43001072	II	CCDC30	5'UTR	0.7929
cg22169990	8.70E-14	2.42E-10	chr7	150786051	I	AGAP3;AGAP3	Body;Body	0.7916
cg16283183	1.20E-12	1.34E-09	chr3	45718805	II	LIMD1	3'UTR	0.7867
cg26402417	4.09E-11	1.35E-08	chr11	94841384	I	ENDOD1	Body	0.7859
cg17419815	2.36E-08	7.08E-07	chr12	27234924	II	C12orf71	1stExon	0.7858
cg04730794	4.19E-11	1.37E-08	chr5	169144438	II	DOCK2	Body	0.7826
cg07409471	5.15E-10	6.31E-08	chr17	80833638	II	TBCD	Body	0.7813
cg11098259	2.07E-13	4.27E-10	chr15	58430391	II	AQP9	TSS200	0.7813
cg25198847	1.91E-10	3.45E-08	chr4	113192515	II			0.7792
cg16125725	4.19E-15	4.09E-11	chr15	70101302	II			0.7791
cg00239353	2.06E-08	6.45E-07	chr16	3115133	I	IL32;IL32;IL32;IL32;IL32;IL32;IL32;IL32	TSS1500;TSS200;TSS1500;TSS1500;TSS200;TSS200;TSS200;TSS1500	0.7775
cg06888746	6.24E-14	2.05E-10	chr10	105517764	I	SH3PXD2A	Body	0.777
cg14578677	3.74E-12	2.89E-09	chr4	38859770	II	TLR6	TSS1500	0.7738
cg24686551	2.67E-15	3.13E-11	chr3	134047274	II			0.7712
cg23169883	3.95E-08	1.01E-06	chr10	72435301	I	ADAMTS14;ADAMTS14	Body;Body	0.7703
cg05798664	1.04E-13	2.67E-10	chr1	36825645	II	STK40	Body	0.7684
cg02262553	1.36E-12	1.46E-09	chr4	87849250	II			0.7677
cg03857198	7.83E-13	1.02E-09	chr3	152927597	II			0.7674
cg23528247	1.22E-15	2.10E-11	chr3	99832772	II	C3orf26;FILIP1L;FILIP1L;C3orf26	Body;5'UTR;5'UTR;TSS1500	0.7667
cg23657099	5.32E-10	6.42E-08	chr7	1102138	I	C7orf50;C7orf50;C7orf50	Body;Body;Body	0.7665
cg27170268	5.38E-07	6.77E-06	chr14	104171695	I	XRCC3;XRCC3;XRCC3	Body;Body;Body	0.7657
cg08939850	2.09E-07	3.33E-06	chr17	78800806	I	RPTOR;RPTOR	Body;Body	0.7601
cg20954870	1.52E-10	3.01E-08	chr5	173070254	II			0.7599
cg13703437	6.43E-10	7.20E-08	chr5	39219698	II	FYB;FYB	TSS200;TSS200	0.758
cg05344747	6.16E-13	8.36E-10	chr11	33754357	II	CD59;CD59;CD59;CD59	5'UTR;5'UTR;5'UTR;5'UTR	0.7567
cg13304638	1.05E-14	7.02E-11	chr17	80834089	II	TBCD	Body	0.7553
cg22623649	6.93E-12	4.36E-09	chr8	99179021	II			0.7551
cg19502359	7.96E-11	2.04E-08	chr11	72912441	II			0.7546
cg05162858	1.46E-12	1.52E-09	chr10	80697460	II			0.7545
cg03418002	6.67E-14	2.07E-10	chr4	140655478	II	MAML3	Body	0.7545
cg21887193	5.23E-15	4.50E-11	chr7	150786082	I	AGAP3;AGAP3	Body;Body	0.7543
cg15228694	6.42E-08	1.41E-06	chr11	7692131	II	CYB5R2	Body	0.7542
cg08425796	2.49E-07	3.79E-06	chr22	50981121	I			0.7536
cg25605731	9.37E-11	2.27E-08	chr19	13054434	I	CALR	Body	0.7535
cg19886655	1.09E-08	4.24E-07	chr6	2958852	II	SERPINB6	Body	0.7534
cg25344401	3.13E-08	8.57E-07	chr7	4755415	II	FOXK1	Body	0.7519
cg08700083	3.01E-10	4.56E-08	chr4	48382815	II	SLAIN2	Body	0.7515
cg05217983	2.64E-10	4.20E-08	chr6	45406867	II	RUNX2;RUNX2;RUNX2	Body;Body;Body	0.7513
cg27260684	4.94E-10	6.16E-08	chr16	85063742	II	KIAA0513	5'UTR	0.7481
cg05936004	4.26E-08	1.06E-06	chr3	130693828	II	ATP2C1;ATP2C1;ATP2C1;ATP2C1	Body;Body;Body;Body	0.7475
cg11638399	9.25E-08	1.84E-06	chr8	29441416	II			0.7473
cg09416908	5.09E-09	2.57E-07	chr11	86384670	II	ME3;ME3;ME3	TSS1500;TSS1500;TSS1500	0.7433
cg24941342	1.18E-07	2.20E-06	chr11	95093809	II			0.743
cg21501175	8.50E-13	1.07E-09	chr3	194893148	II	C3orf21	Body	0.7396
cg02705958	8.04E-08	1.66E-06	chr6	6901065	II			0.7394
cg03120555	2.30E-07	3.57E-06	chr7	630473	I	PRKAR1B;PRKAR1B;PRKAR1B;PRKAR1B;PRKAR1B;PRKAR1B	Body;Body;Body;Body;Body;Body	0.738
cg27545615	5.05E-07	6.45E-06	chr10	6249748	II	PFKFB3;PFKFB3	Body;Body	0.7344
cg16815882	2.48E-11	1.00E-08	chr1	35908609	II	KIAA0319L	Body	0.7326
cg08243626	6.96E-08	1.50E-06	chr10	6442501	II			0.7326
cg08842616	6.93E-13	9.28E-10	chr16	70733772	II	VAC14	Body	0.7321
cg21743623	2.44E-09	1.61E-07	chr3	130682976	II	ATP2C1;ATP2C1;ATP2C1;ATP2C1	Body;Body;Body;Body	0.7311
cg25437886	1.09E-12	1.25E-09	chr3	45677346	II	LIMD1	Body	0.7304
cg26290716	6.34E-11	1.78E-08	chr14	91862813	II	CCDC88C	Body	0.7301
cg02756683	1.22E-13	3.04E-10	chr10	99449502	II			0.7279
cg25505880	2.77E-08	7.89E-07	chr11	62574338	II	NXF1;NXF1	TSS1500;TSS1500	0.7275
cg11180667	7.10E-11	1.92E-08	chr10	101415865	II			0.7268
cg14547461	1.86E-08	6.01E-07	chr8	48176671	II	KIAA0146	Body	0.7257
cg01087254	6.04E-07	7.40E-06	chr15	57052190	II			0.7254
cg25181170	2.87E-13	5.18E-10	chr10	25162298	II	PRTFDC1	Body	0.7249
cg05057534	1.21E-13	3.04E-10	chr2	28497669	II	BRE;BRE;BRE;BRE;BRE	Body;Body;Body;Body;Body	0.7238
cg16162970	6.18E-10	7.04E-08	chr14	105779952	I	PACS2;PACS2	TSS1500;TSS1500	0.723
cg17593625	2.84E-08	8.03E-07	chr7	752800	I	PRKAR1B;PRKAR1B;PRKAR1B;PRKAR1B;PRKAR1B;PRKAR1B;PRKAR1B	TSS1500;5'UTR;5'UTR;TSS1500;1stExon;5'UTR;5'UTR	0.7228
cg23807570	3.19E-08	8.68E-07	chr12	110787107	II	ATP2A2;ATP2A2;ATP2A2	Body;3'UTR;3'UTR	0.7223
cg22307444	3.45E-07	4.84E-06	chr8	672057	I	ERICH1	Body	0.7215
cg18276112	5.28E-09	2.63E-07	chr7	4755032	II	FOXK1	Body	0.7213
cg00686823	2.23E-07	3.49E-06	chr3	127311038	II	TPRA1	TSS1500	0.721
cg14219124	1.09E-14	7.07E-11	chr11	129992297	II	APLP2;APLP2;APLP2;APLP2;APLP2;APLP2	Body;Body;Body;Body;Body;Body	0.7208
cg26928972	5.97E-11	1.71E-08	chr3	122043799	II	CSTA	TSS1500	0.7193
cg12649238	1.58E-08	5.40E-07	chr6	36669758	II			0.7187
cg15545247	3.36E-17	5.11E-12	chr12	123201372	II	GPR109B;GPR109B	1stExon;5'UTR	0.7176
cg04430911	2.06E-09	1.45E-07	chr1	36914349	II	OSCP1;OSCP1	Body;Body	0.7173
cg15553418	1.15E-08	4.37E-07	chr1	16696547	II	C1orf144;C1orf144	Body;Body	0.7171
cg23314364	3.56E-09	2.04E-07	chr8	29230998	I			0.7162
cg07241925	1.65E-10	3.15E-08	chr4	1294566	II	MAEA;MAEA	Body;Body	0.7159
cg25968394	4.98E-12	3.49E-09	chr7	104604511	II			0.715
cg15732149	1.04E-09	9.55E-08	chr1	207509334	II	CD55;CD55	Body;Body	0.7145
cg18797132	9.02E-11	2.21E-08	chr3	122128730	II	FAM162A	3'UTR	0.7143
cg23189692	2.98E-12	2.49E-09	chr3	184050393	I	EIF4G1;EIF4G1;EIF4G1;EIF4G1;EIF4G1	Body;Body;Body;Body;Body	0.7129
cg20312012	3.99E-12	3.02E-09	chr2	97331035	II	FER1L5	Body	0.7127
cg25938803	1.85E-10	3.39E-08	chr2	43767347	II	THADA;THADA	Body;Body	0.7124
cg11760500	1.38E-10	2.84E-08	chr11	128385880	II	ETS1;ETS1;ETS1	Body;Body;Body	0.712
cg24553417	1.79E-09	1.33E-07	chr13	50244794	II	EBPL	Body	0.7118
cg01178099	1.21E-13	3.04E-10	chr3	177391387	II			0.7112
cg15527515	8.59E-11	2.15E-08	chr14	23630709	II	SLC7A8	Body	0.7103
cg16312968	3.57E-13	5.90E-10	chr6	6900945	II			0.7098
cg20931972	3.74E-12	2.89E-09	chr4	15850232	II	CD38	3'UTR	0.7086
cg07227049	6.86E-08	1.48E-06	chr2	58335008	II	VRK2;VRK2;VRK2;VRK2;VRK2;VRK2	Body;Body;Body;Body;Body;Body	0.7081
cg11922563	1.04E-07	2.00E-06	chr5	75016955	II			0.7075
cg07205203	5.50E-13	7.82E-10	chr2	28940400	I			0.7074
cg24079727	1.12E-08	4.31E-07	chr15	57317980	II	TCF12;TCF12;TCF12;TCF12	Body;Body;Body;Body	0.707
cg04855678	1.90E-05	0.000113998	chr3	195946921	I	OSTalpha	Body	0.7049
cg14693090	4.33E-13	6.61E-10	chr12	11899281	II	ETV6	Body	0.704
cg15448894	5.47E-11	1.62E-08	chr6	52840469	II			0.7034
cg19081101	3.85E-08	9.88E-07	chr1	203156625	I	CHI3L1	TSS1500	0.7031
cg24674269	3.98E-09	2.20E-07	chr13	52093016	II			0.7016
cg04205769	1.51E-09	1.19E-07	chr1	101488098	II	DPH5;DPH5;DPH5	Body;Body;Body	0.7015
cg07917901	2.31E-08	6.96E-07	chr14	35870184	II			0.7015
cg21603144	3.45E-13	5.76E-10	chr2	102608233	II	IL1R2	TSS200	0.7013
cg11327657	6.23E-05	0.000304514	chr21	46388162	I	C21orf70	Body	0.7012
cg27391816	3.20E-06	2.71E-05	chr1	1672644	I	SLC35E2	5'UTR	0.701
cg03351487	3.31E-11	1.20E-08	chr2	169003820	II	STK39	Body	0.6998
cg12656896	3.83E-13	6.17E-10	chr6	8438818	II			0.6997
cg06218079	4.55E-07	5.96E-06	chr17	80834228	I	TBCD	Body	0.6997
cg06727242	4.17E-08	1.05E-06	chr14	68610489	II	RAD51L1;RAD51L1;RAD51L1	Body;Body;Body	0.6994
cg22957691	2.67E-09	1.71E-07	chr2	36790185	II	FEZ2;FEZ2	Body;Body	0.6993
cg16553238	8.39E-08	1.71E-06	chr1	9154254	I			0.699
cg20429104	3.86E-05	0.00020412	chr18	74114570	I	ZNF516	Body	0.6981
cg17541002	9.07E-08	1.81E-06	chr12	121714889	II	CAMKK2;CAMKK2;CAMKK2;CAMKK2;CAMKK2;CAMKK2;CAMKK2	5'UTR;5'UTR;5'UTR;5'UTR;5'UTR;5'UTR;5'UTR	0.698
cg21326139	4.76E-12	3.38E-09	chr4	1294783	II	MAEA;MAEA	Body;Body	0.698
cg00421624	1.18E-10	2.59E-08	chr1	153746588	II	SLC27A3	TSS1500	0.6971
cg27341866	1.27E-09	1.08E-07	chr19	2278618	I	C19orf35	Body	0.6969
cg06270401	3.69E-07	5.08E-06	chr12	4699085	II	DYRK4	TSS200	0.6964
cg16270399	1.21E-06	1.27E-05	chr18	74257894	I	LOC284276	Body	0.696
cg21127597	4.53E-07	5.94E-06	chr11	118109650	II	MPZL3	Body	0.6957
cg02227879	6.98E-16	1.77E-11	chr10	75576192	II	CAMK2G;CAMK2G;CAMK2G;CAMK2G;CAMK2G	Body;Body;Body;Body;Body	0.6954
cg26535158	1.11E-06	1.18E-05	chr17	40175841	I	NKIRAS2;NKIRAS2;NKIRAS2;NKIRAS2;NKIRAS2	Body;Body;Body;Body;3'UTR	0.6946
cg15381475	2.23E-08	6.79E-07	chr7	6436101	I	RAC1;RAC1	Body;Body	0.6945
cg20636248	6.15E-14	2.03E-10	chr10	121439845	II			0.6944
cg10785340	3.33E-12	2.68E-09	chr5	134715577	II	H2AFY;H2AFY;H2AFY;H2AFY	Body;Body;Body;Body	0.694
cg24906819	3.07E-10	4.61E-08	chr8	8231531	II	PRAGMIN	Body	0.6939
cg14664412	6.09E-13	8.30E-10	chr3	122044043	II	CSTA;CSTA	1stExon;5'UTR	0.6933
cg05976283	3.28E-11	1.19E-08	chr8	103140765	II			0.6933
cg20887442	2.27E-09	1.54E-07	chr11	71725424	I	NUMA1	Body	0.6928
cg05642546	6.69E-07	8.00E-06	chr7	37298927	II	ELMO1	Body	0.6928
cg18723409	4.77E-05	0.000243525	chr11	1911547	I	LSP1;LSP1;LSP1;LSP1	3'UTR;3'UTR;3'UTR;3'UTR	0.692
cg02524983	4.91E-09	2.51E-07	chr3	188012918	I	LPP;LPP;LPP	5'UTR;5'UTR;5'UTR	0.6918
cg12229555	1.25E-11	6.43E-09	chr17	80260329	I			0.6916
cg14565651	1.79E-10	3.32E-08	chr1	9145034	II	SLC2A5	Body	0.6915
cg19440734	6.59E-14	2.07E-10	chr3	48264753	II	CAMP	TSS200	0.6913
cg09572125	0.000108601	0.000486329	chr6	33400477	I	SYNGAP1	Body	0.6905
cg08220149	1.11E-12	1.26E-09	chr16	15766327	II	NDE1;NDE1	Body;Body	0.6901
cg16689761	6.15E-16	1.65E-11	chr7	141360223	II	KIAA1147	3'UTR	0.6899
cg24536349	1.07E-14	7.05E-11	chr8	143781340	II	LY6K;LY6K;LY6K	TSS200;TSS200;TSS200	0.6899
cg14138540	2.09E-14	1.02E-10	chr15	93571988	I			0.6897
cg02770745	3.81E-11	1.30E-08	chr11	3926837	II	STIM1	Body	0.6895
cg22489510	7.34E-11	1.95E-08	chr2	8675599	II			0.6893
cg11050793	2.08E-05	0.000122536	chr12	124876650	I	NCOR2;NCOR2	Body;Body	0.6874
cg26697605	7.69E-14	2.26E-10	chr7	1850801	II			0.6864
cg26962618	1.57E-16	8.93E-12	chr15	70767183	I			0.686
cg24406240	1.71E-12	1.70E-09	chr11	88153520	II			0.6855
cg09452568	8.35E-06	5.83E-05	chr5	54275198	I	ESM1;ESM1	Body;Body	0.6855
cg00828556	6.51E-05	0.000315807	chr3	196351986	I			0.6853
cg27408171	8.55E-06	5.94E-05	chr6	2958808	I	SERPINB6	Body	0.6846
cg08418670	2.91E-09	1.80E-07	chr19	4374567	I	SH3GL1	Body	0.6842
cg24441810	6.39E-09	2.97E-07	chr2	120436039	I	TMEM177;TMEM177;TMEM177	TSS1500;TSS1500;TSS1500	0.684
cg14642045	0.000120191	0.000529747	chr12	109538736	I	UNG;UNG	Body;Body	0.6832
cg27412857	8.27E-13	1.05E-09	chr10	11387394	II			0.6829
cg11436362	1.78E-07	2.96E-06	chr11	67053929	I	ADRBK1	3'UTR	0.6823
cg17206393	1.60E-10	3.10E-08	chr20	33681223	II	TRPC4AP;TRPC4AP	TSS1500;TSS1500	0.6818
cg17952939	3.33E-08	8.94E-07	chr1	9154250	I			0.6817
cg06352352	1.83E-13	3.97E-10	chr16	67181466	II	C16orf70	3'UTR	0.6814
cg06623899	2.54E-06	2.26E-05	chr8	142161840	I	DENND3	Body	0.6813
cg26401541	5.13E-11	1.56E-08	chr6	91078974	II			0.6806
cg07586956	7.53E-11	1.98E-08	chr2	70336043	II			0.6805
cg10690440	8.09E-05	0.000379151	chr17	55901064	I			0.6793
cg25953692	6.66E-08	1.45E-06	chr6	31695415	II	DDAH2	Body	0.679
cg02930866	1.08E-10	2.47E-08	chr3	15482580	II	EAF1	3'UTR	0.6786
cg10838410	1.47E-05	9.24E-05	chr12	6659524	I	IFFO1;IFFO1;IFFO1	Body;TSS1500;Body	0.678
cg03738384	5.34E-08	1.24E-06	chr16	84628969	I	COTL1	Body	0.6779
cg06617636	1.33E-11	6.71E-09	chr14	69256690	I	ZFP36L1	Body	0.6779
cg20487608	5.06E-09	2.56E-07	chr6	15288126	II	JARID2	Body	0.6775
cg05954120	1.58E-13	3.51E-10	chr1	156254757	II	TMEM79;TMEM79	Body;5'UTR	0.6769
cg20449670	1.88E-12	1.81E-09	chr1	153498959	II			0.6768
cg23815853	1.64E-10	3.15E-08	chr12	48147034	II	RAPGEF3;RAPGEF3;RAPGEF3	Body;Body;Body	0.6761
cg19670883	2.76E-09	1.74E-07	chr11	2502357	II	KCNQ1;KCNQ1	Body;Body	0.675
cg15613420	5.72E-10	6.73E-08	chr5	134735637	I	H2AFY;H2AFY;H2AFY;H2AFY	TSS1500;TSS200;TSS1500;TSS1500	0.6746
cg20780180	6.26E-10	7.09E-08	chr5	122251808	II	SNX24	Body	0.6736
cg05479618	2.42E-13	4.60E-10	chr11	351125	II			0.6736
cg23956760	1.37E-09	1.12E-07	chr19	19178708	II	SLC25A42	5'UTR	0.673
cg05931497	8.63E-05	0.000400258	chr10	867221	I	LARP4B	Body	0.6727
cg00913954	7.43E-12	4.55E-09	chr1	36852956	II	STK40	TSS1500	0.6721
cg17500228	1.45E-06	1.46E-05	chr5	448790	I	EXOC3	Body	0.6719
cg07126783	8.85E-08	1.78E-06	chr17	78800767	I	RPTOR;RPTOR	Body;Body	0.6716
cg23749482	1.47E-08	5.15E-07	chr17	77901317	I			0.6709
cg25907743	1.57E-09	1.22E-07	chr10	90519680	II	LIPN	TSS1500	0.6707
cg23007087	2.08E-09	1.46E-07	chr15	90380258	II	AP3S2;AP3S2	Body;Body	0.6705
cg00278392	3.54E-08	9.34E-07	chr6	16802505	II			0.6702
cg10111335	1.34E-09	1.11E-07	chr6	105935915	II			0.6696
cg21920221	1.17E-08	4.43E-07	chr5	171612889	I	STK10	Body	0.6695
cg22381196	7.96E-06	5.61E-05	chr16	72041376	II	DHODH	TSS1500	0.6692
cg23338668	1.56E-07	2.68E-06	chr8	74240259	II			0.6692
cg03689552	3.29E-07	4.67E-06	chr16	3292971	II	MEFV	3'UTR	0.6688
cg25752703	5.84E-06	4.37E-05	chr3	128710390	I	KIAA1257	Body	0.6686
cg26363759	1.55E-08	5.31E-07	chr1	9377984	I	SPSB1	5'UTR	0.6678
cg27340480	6.44E-06	4.74E-05	chr19	44170526	II	PLAUR;PLAUR;PLAUR	Body;Body;Body	0.6676
cg03146219	2.42E-05	0.000138697	chr11	71189514	I	NADSYN1	Body	0.6672
cg26562691	2.51E-10	4.09E-08	chr16	23850404	II	PRKCB;PRKCB	Body;Body	0.6669
cg16378063	2.69E-07	4.02E-06	chr17	47329552	II			0.6669
cg01479187	3.46E-12	2.76E-09	chr2	43158610	II			0.6664
cg12691572	6.00E-05	0.000294871	chr10	114574959	I	VTI1A	Body	0.6662
cg00907842	4.53E-07	5.95E-06	chr5	39219245	II	FYB;FYB	5'UTR;5'UTR	0.6661
cg13652008	2.40E-13	4.59E-10	chr2	33359356	II	LTBP1;LTBP1;LTBP1;LTBP1;LTBP1	Body;TSS1500;TSS1500;TSS1500;TSS1500	0.666
cg12483340	3.04E-06	2.60E-05	chr15	42503039	II	TMEM87A	3'UTR	0.6654
cg26701826	2.03E-12	1.92E-09	chr4	108814604	II	SGMS2;SGMS2;SGMS2;SGMS2	5'UTR;1stExon;5'UTR;5'UTR	0.6653
cg25788549	2.50E-11	1.01E-08	chr7	150786044	I	AGAP3;AGAP3	Body;Body	0.6651
cg07076915	1.21E-07	2.24E-06	chr16	2174754	I	PKD1;PKD1	Body;Body	0.6651
cg24496021	1.10E-09	9.91E-08	chr11	72662461	II	FCHSD2	Body	0.6651
cg20805133	4.47E-10	5.80E-08	chr2	242802192	I	PDCD1	TSS1500	0.6649
cg18715793	1.41E-09	1.14E-07	chr19	4518890	I	PLIN4	TSS1500	0.6648
cg17209188	2.78E-11	1.08E-08	chr7	23387396	II	IGF2BP3	Body	0.6642
cg05171937	6.44E-06	4.73E-05	chr12	27396765	II	STK38L	TSS1500	0.6637
cg02381279	7.02E-08	1.51E-06	chr19	16394366	II			0.663
cg07053114	1.12E-06	1.19E-05	chr10	129794994	I	PTPRE	5'UTR	0.6625
cg25761791	2.96E-05	0.000164074	chr19	3165800	I			0.6623
cg11597902	2.01E-05	0.000119187	chr17	75096239	I			0.6621
cg08486269	5.63E-13	7.87E-10	chr6	154677972	II	IPCEF1;IPCEF1	TSS200;TSS200	0.662
cg09205945	1.52E-13	3.45E-10	chr7	137662133	II	CREB3L2	Body	0.662
cg07063912	2.42E-08	7.20E-07	chr2	238598832	II	LRRFIP1	Body	0.6614
cg23361127	1.47E-10	2.95E-08	chr5	73939283	II			0.6611
cg00841141	3.89E-07	5.29E-06	chr2	37416819	II	SULT6B1	TSS1500	0.6604
cg07052737	1.73E-11	7.92E-09	chr2	26224428	II			0.6602
cg22136363	9.62E-05	0.000439043	chr11	1911511	I	LSP1;LSP1;LSP1;LSP1	3'UTR;3'UTR;3'UTR;3'UTR	0.6602
cg04771100	3.54E-09	2.04E-07	chr8	38832335	I	HTRA4	Body	0.66
cg01738524	8.98E-15	6.40E-11	chr16	68702627	II	CDH3	Body	0.6598
cg03678039	2.65E-09	1.70E-07	chr17	74525066	I	CYGB	Body	0.6591
cg01393945	3.53E-07	4.93E-06	chr5	10457034	I	ROPN1L	Body	0.6586
cg07302959	7.55E-06	5.38E-05	chr7	92198639	II	FAM133B;FAM133B	Body;Body	0.6584
cg01942558	8.57E-10	8.50E-08	chr2	152214027	II	TNFAIP6	TSS200	0.6576
cg16163847	5.77E-16	1.64E-11	chr13	52165356	II	WDFY2	Body	0.6572
cg07569288	1.89E-09	1.38E-07	chr19	50002551	I	RPS11	Body	0.6572
cg10800346	6.07E-08	1.36E-06	chr13	114829496	II	RASA3	Body	0.6571
cg19963522	1.38E-09	1.13E-07	chr6	154677796	II	IPCEF1;IPCEF1	5'UTR;5'UTR	0.6564
cg26783127	2.26E-05	0.000131332	chr17	79128918	II	AATK	Body	0.6563
cg12019801	1.26E-05	8.16E-05	chr18	74114708	II	ZNF516	Body	0.6562
cg17251713	2.00E-09	1.42E-07	chr18	61443038	II	SERPINB7;SERPINB7	5'UTR;5'UTR	0.6561
cg26482939	1.21E-09	1.05E-07	chr19	3136710	II	GNA15	Body	0.6559
cg11993173	2.64E-12	2.30E-09	chr8	54857695	II	RGS20;RGS20	Body;Body	0.6558
cg13429423	3.62E-08	9.46E-07	chr22	44568775	II	PARVG;PARVG	TSS200;TSS200	0.6558
cg02037307	3.99E-08	1.01E-06	chr5	134363562	I	PITX1	3'UTR	0.6557
cg09561830	7.64E-12	4.65E-09	chr13	100007116	II	UBAC2;MIR623;UBAC2;UBAC2	Body;TSS1500;Body;Body	0.6553
cg07561747	2.78E-09	1.75E-07	chr1	200983313	II	KIF21B	Body	0.6552
cg04554122	6.97E-08	1.50E-06	chr3	137938348	II	ARMC8;ARMC8;ARMC8	Body;Body;Body	0.6552
cg08183317	2.51E-06	2.24E-05	chr13	114261934	II	TFDP1;TFDP1	Body;Body	0.6552
cg03760308	2.59E-09	1.67E-07	chr6	76310551	II	SENP6;SENP6	TSS1500;TSS1500	0.6551
cg09359351	4.20E-11	1.37E-08	chr3	122509111	II	HSPBAP1	Body	0.6551
cg22669060	3.55E-15	3.64E-11	chr21	34774882	I	IFNGR2	TSS1500	0.6551
cg01012879	1.26E-10	2.69E-08	chr1	244613363	II	ADSS	Body	0.6549
cg11083848	2.89E-06	2.50E-05	chr14	76371681	II	TTLL5	Body	0.6549
cg06975018	5.23E-07	6.63E-06	chr6	131894358	II	ARG1	TSS200	0.6544
cg05413628	1.07E-05	7.10E-05	chr16	1521656	I	CLCN7;CLCN7	Body;Body	0.6539
cg19869035	1.03E-09	9.50E-08	chr7	2653955	II	IQCE;IQCE	3'UTR;3'UTR	0.6537
cg16638092	1.39E-07	2.47E-06	chr17	78800774	I	RPTOR;RPTOR	Body;Body	0.6537
cg08920032	2.33E-06	2.11E-05	chr15	99332004	II	IGF1R	Body	0.6536
cg26178163	4.78E-11	1.49E-08	chr5	106805150	II	EFNA5	Body	0.6535
cg04597312	6.40E-11	1.79E-08	chr16	85933163	II	IRF8	5'UTR	0.6534
cg02035605	1.25E-12	1.38E-09	chr12	1725867	II	WNT5B	TSS1500	0.6534
cg07274716	2.96E-08	8.25E-07	chr5	134363973	I	PITX1	3'UTR	0.6532
cg20169988	4.52E-06	3.57E-05	chr1	153330776	II	S100A9	Body	0.6532
cg13084677	6.55E-06	4.80E-05	chr4	39482740	II	LOC401127	Body	0.6528
cg10296205	2.99E-12	2.49E-09	chr6	159084032	II	SYTL3	5'UTR	0.6522
cg00415993	6.49E-10	7.24E-08	chr5	75919188	II	F2RL2;F2RL2;IQGAP2	1stExon;5'UTR;Body	0.6521
cg18991321	1.07E-10	2.45E-08	chr7	100144475	II	AGFG2	Body	0.6521
cg10611016	1.22E-05	7.92E-05	chr11	6225759	II	C11orf42	TSS1500	0.6517
cg17614506	2.62E-10	4.18E-08	chr7	47803072	II			0.6516
cg16964946	9.81E-13	1.18E-09	chr11	27442973	II	LGR4	Body	0.6515
cg06172871	1.36E-06	1.38E-05	chr16	72088244	II	HP;HP	TSS1500;TSS1500	0.6513
cg25190513	3.15E-15	3.56E-11	chr12	123201362	II	GPR109B;GPR109B	1stExon;5'UTR	0.6512
cg08155625	1.79E-09	1.32E-07	chr21	44851244	I			0.6509
cg21536783	2.62E-13	4.84E-10	chr1	59041407	II	TACSTD2;TACSTD2	3'UTR;1stExon	0.6508
cg10025586	6.62E-14	2.07E-10	chr15	83501699	II	WHAMM	Body	0.6504
cg13378649	4.76E-08	1.14E-06	chr1	222927856	II			0.6503
cg14022913	1.07E-10	2.46E-08	chr4	178229651	II	NEIL3	TSS1500	0.6499
cg16139316	6.06E-06	4.51E-05	chr1	153330758	II	S100A9	5'UTR	0.6499
cg04452195	5.73E-08	1.30E-06	chr13	20762982	II	GJB2	3'UTR	0.6496
cg17142183	5.12E-13	7.39E-10	chr2	102608192	II	IL1R2	TSS200	0.6495
cg14339466	3.80E-13	6.14E-10	chr13	27927490	II			0.6494
cg15994604	5.93E-14	1.98E-10	chr11	34676683	II	EHF	Body	0.6493
cg25305879	4.90E-07	6.31E-06	chr2	106814630	II			0.6493
cg08036492	2.33E-05	0.000134561	chr17	13976536	II	COX10	Body	0.6492
cg14121282	1.47E-10	2.95E-08	chr9	137268074	I	RXRA	Body	0.649
cg00831127	1.28E-09	1.08E-07	chr1	23038925	II	EPHB2;EPHB2	Body;Body	0.6489
cg08253808	1.55E-05	9.62E-05	chr14	102676957	II	WDR20	Body	0.6489
cg17262810	1.98E-12	1.88E-09	chr10	35676874	II	CCNY;CCNY	Body;5'UTR	0.6488
cg04998379	1.45E-14	8.37E-11	chr4	129491708	II			0.6488
cg18188328	4.57E-08	1.11E-06	chr6	15505094	I	JARID2	Body	0.6485
cg24608504	2.90E-12	2.44E-09	chr2	54760330	II	SPTBN1	Body	0.6483
cg06836480	6.41E-10	7.19E-08	chr2	169928251	II	DHRS9;DHRS9;DHRS9	TSS1500;5'UTR;5'UTR	0.6481
cg04967578	3.36E-12	2.70E-09	chr18	13641894	II	C18orf1;C18orf1;C18orf1;C18orf1;C18orf1;C18orf1	Body;Body;Body;Body;Body;Body	0.6481
cg17344091	8.58E-06	5.95E-05	chr6	28885444	II	TRIM27	Body	0.6476
cg13977235	7.50E-08	1.58E-06	chr19	33172072	II			0.6473
cg24493367	3.69E-10	5.15E-08	chr4	106635507	II	GSTCD;GSTCD	5'UTR;5'UTR	0.6473
cg01032675	2.64E-14	1.16E-10	chr19	3136430	I	GNA15;GNA15	1stExon;5'UTR	0.6473
cg10099732	5.63E-12	3.81E-09	chr14	69256977	I	ZFP36L1	Body	0.6471
cg25140190	1.25E-10	2.69E-08	chr18	13641529	II	C18orf1;C18orf1;C18orf1;C18orf1;C18orf1;C18orf1	Body;Body;Body;Body;Body;Body	0.6471
cg27158519	1.91E-11	8.44E-09	chr6	113580203	II			0.6471
cg07472373	1.61E-05	9.95E-05	chr10	50595181	II	DRGX	Body	0.6471
cg07060794	1.87E-08	6.02E-07	chr7	23387365	II	IGF2BP3	Body	0.647
cg19342782	8.59E-07	9.72E-06	chr1	70821806	II	HHLA3;ANKRD13C;HHLA3;HHLA3;HHLA3	Body;TSS1500;Body;Body;Body	0.6469
cg14186336	1.96E-10	3.51E-08	chr9	124045139	II	GSN;GSN;GSN;GSN;GSN;GSN;GSN	5'UTR;5'UTR;5'UTR;5'UTR;5'UTR;5'UTR;5'UTR	0.6469
cg08400494	6.71E-05	0.000324108	chr13	111318490	I	CARS2	Body	0.6468
cg01022219	1.07E-11	5.80E-09	chr18	13641735	I	C18orf1;C18orf1;C18orf1;C18orf1;C18orf1;C18orf1	Body;Body;Body;Body;Body;Body	0.6464
cg00396667	8.56E-13	1.07E-09	chr5	134364387	I	PITX1	3'UTR	0.6461
cg08595592	6.83E-11	1.87E-08	chr7	16780162	II			0.6459
cg20661985	1.30E-05	8.36E-05	chr20	24969842	II	C20orf3	Body	0.6458
cg03381237	7.23E-12	4.46E-09	chr7	155446645	II	RBM33	Body	0.6456
cg04443360	4.43E-10	5.76E-08	chr7	50633211	II	DDC	TSS200	0.6452
cg21519701	1.57E-05	9.73E-05	chr17	62252524	II	TEX2	Body	0.6452
cg20697025	4.61E-16	1.64E-11	chr7	1553203	I			0.6451
cg18655369	3.48E-13	5.79E-10	chr19	1177575	II			0.6446
cg27606341	8.94E-06	6.15E-05	chr5	39219632	II	FYB;FYB;FYB;FYB	1stExon;5'UTR;5'UTR;1stExon	0.6444
cg13753351	6.74E-06	4.91E-05	chr9	127134207	II	PSMB7	Body	0.6444
cg05065948	1.43E-11	7.01E-09	chr4	26275089	II			0.6442
cg03464224	4.21E-12	3.11E-09	chr4	154439980	II	KIAA0922;KIAA0922	Body;Body	0.6439
cg18507018	3.79E-07	5.19E-06	chr8	92035517	II	TMEM55A	Body	0.6436
cg07824483	2.89E-07	4.24E-06	chr17	79882042	II	MAFG;MAFG	TSS1500;5'UTR	0.6436
cg05398700	0.000169062	0.000708311	chr14	102677141	I	WDR20	Body	0.643
cg10317164	2.28E-10	3.83E-08	chr3	10274142	II	IRAK2	Body	0.6429
cg02111865	5.56E-06	4.21E-05	chr2	30371990	II	YPEL5;YPEL5;YPEL5;YPEL5	5'UTR;5'UTR;5'UTR;5'UTR	0.6429
cg02796279	1.05E-05	7.01E-05	chr2	208101334	II			0.6428
cg04330597	9.24E-10	8.91E-08	chr2	235907735	I	SH3BP4	5'UTR	0.6423
cg10462778	2.52E-06	2.24E-05	chr5	172314133	II	ERGIC1	Body	0.6419
cg05613718	1.29E-05	8.29E-05	chr7	38355100	II			0.6418
cg04086097	3.78E-09	2.13E-07	chr7	128580792	I	IRF5;IRF5;IRF5;IRF5;IRF5;IRF5;IRF5;IRF5	5'UTR;5'UTR;5'UTR;5'UTR;5'UTR;5'UTR;1stExon;5'UTR	0.6413
cg16481332	2.96E-11	1.12E-08	chr7	2654053	II	IQCE;IQCE	3'UTR;3'UTR	0.6413
cg08398132	1.42E-09	1.15E-07	chr2	8557381	II			0.6412
cg24095374	8.74E-15	6.33E-11	chr5	176799366	II	RGS14	3'UTR	0.6411
cg14191466	7.70E-06	5.46E-05	chr14	103440432	I	CDC42BPB	Body	0.641
cg25949447	9.19E-08	1.83E-06	chr2	128169860	II			0.641
cg09429735	9.84E-11	2.36E-08	chr3	71752026	II	EIF4E3;EIF4E3;EIF4E3;EIF4E3	Body;5'UTR;5'UTR;5'UTR	0.641
cg21842920	1.70E-06	1.65E-05	chr7	968493	II	ADAP1	Body	0.6409
cg01940181	3.08E-09	1.86E-07	chr1	3135712	I	PRDM16;PRDM16	Body;Body	0.6404
cg16301004	2.51E-14	1.16E-10	chr10	106082537	I	ITPRIP	5'UTR	0.6403
cg22528270	9.41E-05	0.00043067	chr7	151505116	I	PRKAG2;PRKAG2	5'UTR;Body	0.6402
cg25153741	9.53E-05	0.000435416	chr5	177913468	I	COL23A1	Body	0.6401
cg07211972	1.08E-05	7.17E-05	chr21	44473496	II	CBS	3'UTR	0.64
cg00343906	1.05E-05	7.04E-05	chr1	1696692	II	NADK	Body	0.6397
cg05000446	1.18E-05	7.72E-05	chr9	35042395	II	C9orf131;C9orf131;C9orf131;C9orf131	1stExon;Body;Body;Body	0.6396
cg13692972	1.38E-06	1.40E-05	chr11	63753020	II	OTUB1;OTUB1	TSS1500;TSS1500	0.6395
cg13423554	4.83E-11	1.50E-08	chr1	42317463	II	HIVEP3;HIVEP3	5'UTR;5'UTR	0.6394
cg27316369	2.71E-11	1.06E-08	chr17	79799376	II			0.6393
cg06867755	5.06E-09	2.56E-07	chr2	225397387	II	CUL3	Body	0.639
cg14665366	2.00E-09	1.42E-07	chr4	90227740	II	GPRIN3	5'UTR	0.6389
cg03155200	7.30E-05	0.000347754	chr11	2833259	I	KCNQ1;KCNQ1	Body;Body	0.6388
cg26966828	7.83E-06	5.54E-05	chr8	10208257	I	MSRA;MSRA;MSRA	Body;Body;Body	0.6381
cg11229273	1.04E-12	1.21E-09	chr3	57015101	II	ARHGEF3	Body	0.6373
cg15442737	3.57E-06	2.96E-05	chr8	141370229	I	TRAPPC9;TRAPPC9	Body;Body	0.637
cg13785123	4.60E-05	0.000236546	chr1	8931135	I	ENO1	Body	0.6367
cg13413719	8.13E-15	6.08E-11	chr6	3592887	II			0.6367
cg13277939	6.51E-14	2.07E-10	chr14	39735211	II	CTAGE5;CTAGE5;CTAGE5;CTAGE5	TSS1500;TSS1500;TSS1500;Body	0.6366
cg02772121	3.53E-09	2.03E-07	chr6	30130881	I	TRIM15	TSS200	0.6363
cg07618453	4.80E-12	3.40E-09	chr11	2502181	II	KCNQ1;KCNQ1	Body;Body	0.6363
cg20168849	3.08E-14	1.30E-10	chr3	188995030	II	TPRG1	Body	0.6357
cg27380915	9.84E-12	5.49E-09	chr7	12796513	II			0.6357
cg08678314	1.23E-11	6.39E-09	chr3	153679297	II			0.6357
cg06062378	1.10E-06	1.17E-05	chr5	112387002	II	MCC;MCC	Body;Body	0.6355
cg00259404	2.88E-06	2.49E-05	chr6	28885568	II	TRIM27	Body	0.6355
cg13633625	2.16E-05	0.000126429	chr9	114706971	II			0.6353
cg22713444	1.16E-06	1.22E-05	chr1	145512660	II	GNRHR2	Body	0.6352
cg17344770	6.04E-06	4.50E-05	chr19	3537694	II	C19orf71	TSS1500	0.6352
cg25769469	6.85E-10	7.48E-08	chr5	71643841	II	PTCD2	Body	0.6346
cg13814396	4.26E-11	1.39E-08	chr2	65090621	II			0.6339
cg19535096	5.66E-08	1.29E-06	chr4	68751711	II			0.6338
cg19640166	1.53E-15	2.26E-11	chr10	106088711	I	ITPRIP	5'UTR	0.6337
cg15538809	6.46E-12	4.22E-09	chr18	28658043	II	DSC2;DSC2	Body;Body	0.6336
cg16102040	6.31E-08	1.39E-06	chr4	146685656	II	ZNF827	3'UTR	0.6336
cg13396713	3.86E-06	3.15E-05	chr17	505019	II	VPS53;VPS53	Body;Body	0.6336
cg10958452	1.30E-10	2.75E-08	chr1	44114346	II	KDM4A	TSS1500	0.6333
cg10718056	4.35E-06	3.45E-05	chr6	28884599	II	TRIM27	Body	0.6329
cg23548201	5.99E-10	6.91E-08	chr3	195623792	II	TNK2;TNK2	TSS1500;5'UTR	0.6327
cg16624482	0.000121205	0.000533457	chr21	43548126	I	UMODL1;UMODL1	Body;Body	0.6327
cg07275179	3.53E-05	0.000189396	chr3	63962440	II	ATXN7;ATXN7	Body;Body	0.6326
cg14724298	6.65E-09	3.05E-07	chr4	54424764	II	LNX1;LNX1	Body;TSS1500	0.6326
cg13709496	3.43E-08	9.14E-07	chr9	101011718	II	TBC1D2	Body	0.6324
cg04609694	1.35E-05	8.59E-05	chr6	44204009	II			0.6322
cg07964754	5.63E-11	1.65E-08	chr16	84650202	II	COTL1	Body	0.6321
cg25989526	1.72E-09	1.29E-07	chr13	49147573	II			0.6321
cg12882572	7.56E-15	5.85E-11	chr17	35851204	II	DUSP14	5'UTR	0.6321
cg01990910	1.84E-05	0.000110857	chr16	12207648	I	SNX29	Body	0.6319
cg04478251	4.70E-05	0.000240601	chr17	998432	I	ABR;ABR;ABR	Body;Body;Body	0.6318
cg01821022	1.40E-05	8.87E-05	chr12	42775908	II	PPHLN1;PPHLN1;PPHLN1;PPHLN1;PPHLN1;PPHLN1;PPHLN1;PPHLN1	Body;Body;Body;Body;Body;Body;Body;Body	0.6317
cg00479463	1.42E-08	5.02E-07	chr19	33726786	I			0.6316
cg15555463	4.81E-12	3.40E-09	chr1	201851880	II	IPO9	3'UTR	0.6315
cg16776981	1.15E-10	2.56E-08	chr17	79428142	I	BAHCC1	Body	0.6312
cg04051365	5.32E-06	4.06E-05	chr3	193586394	II			0.631
cg24587175	1.73E-10	3.24E-08	chr10	105670608	II	OBFC1	Body	0.6309
cg25025545	1.10E-05	7.29E-05	chr6	14136628	II	CD83;CD83	3'UTR;3'UTR	0.6305
cg21959598	1.02E-09	9.44E-08	chr7	55637719	II	VOPP1	Body	0.6305
cg01692842	3.14E-06	2.67E-05	chr11	134126364	II	ACAD8	Body	0.6303
cg08691577	9.09E-10	8.83E-08	chr5	14668489	II	FAM105B	Body	0.6303
cg25429672	1.74E-10	3.26E-08	chr11	73692155	II	UCP2	5'UTR	0.6302
cg04088945	1.05E-10	2.43E-08	chr7	157090146	II			0.6302
cg01263942	5.54E-09	2.70E-07	chr10	695859	I	DIP2C;C10orf108;C10orf108	Body;TSS200;TSS200	0.6301
cg07708453	1.90E-06	1.80E-05	chr1	14032034	II	PRDM2;PRDM2;PRDM2;PRDM2;PRDM2	1stExon;5'UTR;5'UTR;5'UTR;1stExon	0.6301
cg11091914	2.86E-08	8.05E-07	chr8	105598224	II	LRP12;LRP12	Body;Body	0.6301
cg20780105	2.36E-06	2.13E-05	chr5	60455790	II	C5orf43	Body	0.6301
cg25739938	1.58E-05	9.80E-05	chr2	9610621	II	CPSF3	Body	0.63
cg22666015	1.55E-05	9.65E-05	chr2	233981885	II	INPP5D;INPP5D	Body;Body	0.63
cg26027052	9.66E-16	2.10E-11	chr6	36821364	II			0.6296
cg00765705	4.44E-05	0.000229656	chr12	124865130	I	NCOR2;NCOR2	Body;Body	0.6296
cg13618516	4.91E-06	3.81E-05	chr17	79129078	II	AATK	Body	0.6296
cg14059339	1.71E-05	0.000104595	chr6	28875356	II	TRIM27	Body	0.6295
cg18787420	3.00E-10	4.55E-08	chr20	30309466	II	BCL2L1;BCL2L1	Body;Body	0.6292
cg01305421	1.55E-13	3.46E-10	chr12	102874286	II	IGF1;IGF1;IGF1;IGF1;IGF1;IGF1	5'UTR;5'UTR;5'UTR;1stExon;1stExon;1stExon	0.6288
cg14774440	4.59E-06	3.61E-05	chr8	37730745	II	RAB11FIP1;RAB11FIP1;RAB11FIP1;RAB11FIP1	Body;5'UTR;1stExon;Body	0.6288
cg17655415	2.43E-12	2.17E-09	chr10	89802559	II			0.6286
cg18874332	1.03E-10	2.40E-08	chr12	100867529	II	NR1H4	TSS200	0.6286
cg02901136	1.36E-09	1.12E-07	chr1	153348305	II	S100A12	TSS1500	0.6285
cg15210526	4.63E-07	6.04E-06	chr1	167733310	II	MPZL1;MPZL1;MPZL1	Body;Body;Body	0.6284
cg09069072	4.34E-08	1.07E-06	chr1	15482753	I	TMEM51;TMEM51;TMEM51;TMEM51	5'UTR;5'UTR;5'UTR;5'UTR	0.6282
cg25887844	3.10E-13	5.40E-10	chr2	68961495	II	ARHGAP25;ARHGAP25	TSS1500;TSS1500	0.628
cg01229658	1.67E-06	1.62E-05	chr15	70924395	II			0.6276
cg16158027	9.77E-10	9.20E-08	chr2	196520930	II	SLC39A10;SLC39A10	TSS1500;TSS1500	0.6275
cg10202975	2.19E-09	1.50E-07	chr5	96070916	II	CAST;CAST;CAST;CAST;CAST;CAST;CAST;CAST;CAST;CAST	Body;Body;Body;Body;Body;Body;Body;Body;Body;Body	0.6274
cg21244135	3.17E-09	1.90E-07	chr8	1914262	I			0.6273
cg14115756	2.42E-06	2.17E-05	chr9	125795935	II	GPR21;RABGAP1	TSS1500;Body	0.6273
cg04774043	1.33E-07	2.39E-06	chr10	104498430	II	SFXN2	3'UTR	0.6272
cg23445003	1.97E-05	0.000117169	chr7	101535821	II	CUX1;CUX1;CUX1	Body;Body;Body	0.6272
cg22226592	2.34E-09	1.57E-07	chr1	109439213	II	GPSM2	Body	0.6269
cg21685770	3.48E-05	0.000187131	chr12	10324918	II	OLR1	TSS200	0.6266
cg09273112	3.29E-06	2.77E-05	chr2	86732413	II	VPS24;VPS24	3'UTR;3'UTR	0.6265
cg08764162	1.55E-06	1.53E-05	chr10	31147088	II	ZNF438;ZNF438;ZNF438;ZNF438;ZNF438;ZNF438;ZNF438;ZNF438	Body;5'UTR;Body;5'UTR;Body;Body;5'UTR;Body	0.6261
cg01752594	3.51E-07	4.91E-06	chr13	50696070	II	DLEU2	Body	0.626
cg04860291	2.17E-10	3.73E-08	chr3	53286651	II	TKT;TKT;TKT	Body;Body;Body	0.626
cg13468144	1.14E-05	7.49E-05	chr17	4081428	II	ANKFY1	Body	0.6259
cg23068939	3.04E-05	0.000167512	chr1	112016586	I	C1orf162	TSS200	0.6259
cg25074794	4.78E-06	3.73E-05	chr10	45958885	I	MARCH8;MARCH8;MARCH8	Body;Body;Body	0.6256
cg06740950	3.65E-06	3.01E-05	chr3	171878318	II	FNDC3B;FNDC3B	Body;Body	0.6254
cg24314564	3.29E-11	1.19E-08	chr3	188668940	II			0.6253
cg18117039	8.00E-14	2.31E-10	chr14	75741733	II			0.6252
cg19734190	1.24E-11	6.42E-09	chr4	6993556	II	TBC1D14;TBC1D14;TBC1D14	Body;Body;Body	0.625
cg13255542	7.68E-06	5.45E-05	chr11	134120785	II	THYN1;THYN1;THYN1;THYN1;THYN1	Body;Body;Body;Body;Body	0.625
cg10576245	6.62E-14	2.07E-10	chr1	233249267	II	PCNXL2	Body	0.6247
cg11093142	5.04E-13	7.36E-10	chr13	49075016	II	RCBTB2	Body	0.6246
cg00994616	5.49E-08	1.26E-06	chr12	6855223	II			0.6246
cg12547959	4.17E-06	3.34E-05	chr5	14326153	II	TRIO	Body	0.6246
cg05098566	1.59E-09	1.23E-07	chr6	30652282	II	KIAA1949;KIAA1949	Body;1stExon	0.6246
cg26164488	2.05E-07	3.28E-06	chr2	64440295	II			0.6245
cg08978665	1.33E-09	1.10E-07	chr16	3115707	II	IL32;IL32;IL32;IL32;IL32;IL32;IL32;IL32;IL32	5'UTR;5'UTR;1stExon;TSS200;5'UTR;5'UTR;5'UTR;5'UTR;5'UTR	0.6244
cg21771250	9.58E-11	2.31E-08	chr22	40406049	II	FAM83F	Body	0.6243
cg14191024	3.73E-11	1.28E-08	chr11	110070509	II			0.6242
cg02515217	9.20E-10	8.88E-08	chr17	57918600	II	MIR21	TSS200	0.6242
cg02435083	5.36E-08	1.24E-06	chr16	8943436	II			0.6242
cg00512404	3.75E-08	9.72E-07	chr12	15114732	II	ARHGDIB	TSS200	0.6241
cg10220544	8.27E-07	9.43E-06	chr1	60171660	II	FGGY;FGGY	Body;Body	0.6241
cg15235987	1.38E-05	8.76E-05	chr12	132469937	II	EP400	Body	0.6239
cg04625338	7.60E-10	7.89E-08	chr7	55141971	I	EGFR;EGFR;EGFR;EGFR	Body;Body;Body;Body	0.6238
cg04366628	7.60E-08	1.60E-06	chr4	26290463	II			0.6233
cg22641280	4.25E-11	1.39E-08	chr8	60027867	II	TOX	Body	0.6233
cg20070090	3.16E-12	2.59E-09	chr1	153363489	II	S100A8	5'UTR	0.623
cg08428292	3.81E-08	9.82E-07	chr16	85981373	I			0.623
cg07110356	0.000216195	0.000875092	chr17	56355431	I	MPO	Body	0.6229
cg16728539	1.64E-09	1.26E-07	chr12	2451169	II	CACNA1C;CACNA1C;CACNA1C;CACNA1C;CACNA1C;CACNA1C;CACNA1C;CACNA1C;CACNA1C;CACNA1C;CACNA1C;CACNA1C;CACNA1C;CACNA1C;CACNA1C;CACNA1C;CACNA1C;CACNA1C;CACNA1C;CACNA1C;CACNA1C;CACNA1C;CACNA1C	Body;Body;Body;Body;Body;Body;Body;Body;Body;Body;Body;Body;Body;Body;Body;Body;Body;Body;Body;Body;Body;Body;Body	0.6227
cg17791799	1.62E-07	2.76E-06	chr4	16036123	II	PROM1;PROM1;PROM1;PROM1;PROM1;PROM1;PROM1	Body;Body;Body;Body;Body;Body;Body	0.6227
cg22077197	1.60E-06	1.57E-05	chr2	240143833	I	HDAC4	Body	0.6219
cg24873093	2.34E-07	3.61E-06	chr1	45991060	II			0.6215
cg04544858	1.39E-11	6.90E-09	chr5	67489737	II			0.6215
cg09888840	2.29E-06	2.08E-05	chr11	57252371	II	SLC43A1	3'UTR	0.6213
cg00221718	3.55E-11	1.25E-08	chr3	128914668	II			0.6207
cg25353896	2.96E-09	1.82E-07	chr22	44568753	II	PARVG;PARVG	TSS200;TSS200	0.6206
cg14414154	1.43E-05	9.00E-05	chr21	27538021	II	APP;APP;APP;APP;APP	Body;Body;Body;Body;Body	0.6206
cg04276626	1.38E-09	1.13E-07	chr17	57918500	II	MIR21	TSS200	0.6205
cg05576959	2.62E-13	4.84E-10	chr11	46366833	I	DGKZ;DGKZ	TSS200;Body	0.6201
cg02319986	1.27E-06	1.31E-05	chr19	8568712	II	PRAM1	TSS1500	0.6198
cg25397054	8.51E-05	0.000395423	chr7	2874568	I	GNA12	Body	0.6197
cg14044785	2.23E-10	3.79E-08	chr2	43560368	II	THADA;THADA	Body;Body	0.6197
cg16226866	3.11E-05	0.000170883	chr6	110418140	II			0.6196
cg01057573	7.12E-06	5.13E-05	chr5	118683890	II	TNFAIP8	Body	0.6195
cg01787084	1.57E-05	9.73E-05	chr16	87371097	II	FBXO31;FBXO31	Body;Body	0.6195
cg10754215	1.14E-07	2.13E-06	chr4	8073804	I	ABLIM2;ABLIM2;ABLIM2;ABLIM2;ABLIM2;ABLIM2;ABLIM2	Body;Body;Body;Body;Body;Body;Body	0.6194
cg26056277	1.10E-05	7.30E-05	chr2	166982925	I			0.6194
cg25684151	1.42E-08	5.02E-07	chr8	126588554	II			0.6194
cg24448340	1.63E-05	0.000100513	chr1	179921042	II			0.619
cg21492378	2.32E-05	0.00013394	chr9	123850279	II	CEP110	TSS1500	0.6189
cg07790752	1.01E-05	6.82E-05	chr1	147101904	II			0.6187
cg02792168	2.69E-10	4.24E-08	chr10	101281924	I			0.6186
cg23929194	1.24E-10	2.68E-08	chr7	44662296	II	OGDH;OGDH;OGDH	5'UTR;5'UTR;5'UTR	0.6185
cg05314350	7.53E-06	5.37E-05	chr6	28874702	II	TRIM27	Body	0.6184
cg01591037	2.05E-05	0.000121375	chr12	15134481	II	PDE6H	3'UTR	0.6182
cg12614630	8.29E-06	5.79E-05	chr12	57387318	II	GPR182	TSS1500	0.6179
cg12734023	5.00E-08	1.18E-06	chr2	64863580	II	SERTAD2	Body	0.6179
cg14789659	1.57E-11	7.42E-09	chr10	63809073	II	ARID5B	Body	0.6178
cg04655481	3.13E-08	8.57E-07	chr9	125796809	II	GPR21;RABGAP1	TSS200;Body	0.6177
cg19429405	1.64E-06	1.60E-05	chr10	73497609	II	C10orf105;CDH23	TSS200;Body	0.6176
cg01303372	1.79E-11	8.10E-09	chr10	121415189	II	BAG3	Body	0.6174
cg15361231	4.76E-11	1.49E-08	chr1	193075191	II	GLRX2;GLRX2;GLRX2	1stExon;TSS1500;5'UTR	0.6173
cg15872458	1.41E-13	3.29E-10	chr12	54784747	II	ZNF385A;ZNF385A	Body;Body	0.6173
cg06474225	2.31E-09	1.55E-07	chr10	124228770	I	HTRA1	Body	0.6173
cg13247398	2.30E-10	3.84E-08	chr11	46366840	I	DGKZ;DGKZ	TSS200;Body	0.6171
cg08106108	2.42E-09	1.60E-07	chr17	695095	II	RNMTL1	Body	0.6171
cg23648239	4.75E-06	3.71E-05	chr14	52701606	II			0.617
cg02847588	2.78E-09	1.75E-07	chr1	8271997	II			0.6168
cg21957905	1.00E-07	1.94E-06	chr4	7637501	I	SORCS2	Body	0.6168
cg21222426	2.21E-10	3.78E-08	chr9	20339790	II			0.6168
cg25124300	5.42E-08	1.25E-06	chr2	31607761	II	XDH	Body	0.6167
cg21991396	1.83E-05	0.000110368	chr1	247581417	II	NLRP3;NLRP3;NLRP3;NLRP3;NLRP3;NLRP3;NLRP3;NLRP3	5'UTR;5'UTR;1stExon;5'UTR;5'UTR;1stExon;5'UTR;1stExon	0.6167
cg00936790	8.20E-11	2.09E-08	chr8	29027844	II	KIF13B	Body	0.6167
cg15958289	2.31E-11	9.55E-09	chr11	126188994	II	DCPS	Body	0.6167
cg04027043	2.60E-09	1.68E-07	chr11	8378791	I			0.6166
cg23334433	2.80E-05	0.000156625	chr17	79129051	II	AATK	Body	0.6164
cg07733719	3.31E-11	1.20E-08	chr7	75683547	II	MDH2	Body	0.6164
cg11940177	2.54E-13	4.76E-10	chr10	99188478	II	PGAM1	Body	0.6161
cg24788034	1.70E-09	1.28E-07	chr19	2588241	I	GNG7	5'UTR	0.6161
cg20092531	4.27E-12	3.13E-09	chr18	54789058	I			0.6161
cg25670076	3.22E-09	1.92E-07	chr6	90807675	II	BACH2;BACH2	5'UTR;5'UTR	0.616
cg13707794	9.14E-06	6.27E-05	chr21	35889668	II	RCAN1;RCAN1;RCAN1	3'UTR;3'UTR;3'UTR	0.6159
cg01827633	1.39E-06	1.41E-05	chr2	219610103	II	TTLL4	Body	0.6157
cg03308839	1.74E-05	0.000105841	chr16	15797297	II	NDE1;NDE1;MYH11;MYH11;MYH11;MYH11	Body;Body;3'UTR;3'UTR;3'UTR;3'UTR	0.6154
cg26923863	4.24E-05	0.000220638	chr4	1221838	I	CTBP1;CTBP1	Body;Body	0.6153
cg01323964	1.53E-05	9.54E-05	chr7	65219171	II	SNORA22;CCT6P1	TSS1500;Body	0.6152
cg02328326	4.19E-11	1.37E-08	chr15	68038930	II	MAP2K5;MAP2K5	Body;Body	0.6151
cg27598107	1.26E-11	6.47E-09	chr2	102759782	II			0.6151
cg21638533	5.33E-06	4.06E-05	chr12	6658625	II	IFFO1;IFFO1;IFFO1	Body;TSS1500;Body	0.615
cg26127662	1.82E-09	1.34E-07	chr7	27153944	II	HOXA3;HOXA3;HOXA3	5'UTR;TSS1500;5'UTR	0.6149
cg07477602	4.27E-06	3.41E-05	chr1	56961319	II	PPAP2B;PPAP2B	3'UTR;3'UTR	0.6148
cg16998950	2.13E-05	0.000125287	chr5	95252658	II	ELL2	Body	0.6146
cg12488187	3.70E-06	3.04E-05	chr12	65671664	II	MSRB3;MSRB3	TSS1500;TSS1500	0.6146
cg18218772	1.76E-11	8.01E-09	chr14	59296690	II			0.6144
cg23428738	5.77E-07	7.14E-06	chr12	4312337	II			0.6142
cg03459809	1.19E-10	2.61E-08	chr1	226013010	II	EPHX1;EPHX1;EPHX1	1stExon;5'UTR;5'UTR	0.6142
cg00874051	1.62E-05	9.98E-05	chr21	35570816	II			0.6141
cg10934870	1.57E-05	9.73E-05	chr2	70488000	II	PCYOX1	Body	0.6141
cg19082496	1.53E-09	1.20E-07	chr1	33899352	II			0.6141
cg07033722	3.37E-05	0.000182566	chr1	40539032	II	PPT1;PPT1	3'UTR;3'UTR	0.6141
cg16802439	4.73E-06	3.70E-05	chr16	88907184	I	GALNS	Body	0.6137
cg03850957	9.55E-09	3.88E-07	chr20	16713359	II	SNRPB2;SNRPB2	Body;Body	0.6136
cg08169020	1.32E-10	2.77E-08	chr14	69256888	I	ZFP36L1	Body	0.6135
cg12678686	5.26E-05	0.000264244	chr3	127327369	I	MCM2	Body	0.6134
cg08044454	1.44E-07	2.53E-06	chr7	37024552	II	ELMO1;ELMO1;ELMO1;ELMO1	5'UTR;Body;1stExon;5'UTR	0.6133
cg18542546	7.29E-06	5.23E-05	chr7	1982333	II	MAD1L1;MAD1L1;MAD1L1	Body;Body;Body	0.6133
cg04756491	3.11E-05	0.000170584	chr14	23385384	II	RBM23;RBM23;RBM23	5'UTR;5'UTR;5'UTR	0.6131
cg06690535	8.38E-07	9.53E-06	chr3	196352142	II			0.613
cg15075988	9.75E-06	6.60E-05	chr10	76974078	II	VDAC2	Body	0.6129
cg14516183	3.11E-05	0.000170936	chr3	122928186	II	SEC22A	Body	0.6129
cg14272075	1.39E-05	8.81E-05	chr17	55122538	II	RNF126P1	TSS1500	0.6127
cg21941030	1.26E-12	1.38E-09	chr19	50031017	II	RCN3;RCN3	1stExon;5'UTR	0.6127
cg09958402	7.47E-06	5.34E-05	chr15	26044116	II	ATP10A	Body	0.6125
cg06043201	3.56E-10	5.04E-08	chr8	28974428	II	KIF13B	Body	0.6124
cg23123250	2.98E-07	4.34E-06	chr17	4440116	I	SPNS2	Body	0.6123
cg10471548	8.33E-06	5.82E-05	chr6	7403054	II	RIOK1;RIOK1;RIOK1	5'UTR;Body;1stExon	0.6123
cg15481493	7.35E-09	3.26E-07	chr11	35133274	II			0.6123
cg17951878	1.24E-11	6.42E-09	chr6	7698374	II			0.6123
cg24432632	3.11E-07	4.47E-06	chr10	3935314	II			0.6122
cg04831327	1.04E-06	1.12E-05	chr12	114299076	II	RBM19;RBM19;RBM19	Body;Body;Body	0.6121
cg02782634	6.84E-11	1.87E-08	chr17	57916643	II	TMEM49	Body	0.6121
cg14018471	1.07E-07	2.04E-06	chr9	100681080	I	C9orf156	Body	0.6121
cg02862467	7.93E-06	5.59E-05	chr1	19407897	II	UBR4	Body	0.6121
cg24012880	5.32E-07	6.72E-06	chr11	44880910	II	TSPAN18	5'UTR	0.6121
cg06739107	3.93E-05	0.000207535	chr3	188399479	II	LPP;LPP;LPP	Body;Body;Body	0.612
cg12628061	8.91E-11	2.20E-08	chr1	56453730	II			0.6119
cg09012001	6.70E-11	1.85E-08	chr1	19250279	II	IFFO2	Body	0.6118
cg23128949	3.05E-05	0.000167897	chr12	124986124	I	NCOR2;NCOR2	5'UTR;5'UTR	0.6118
cg04188920	8.41E-07	9.56E-06	chr10	3138534	I	PFKP	Body	0.6117
cg15200418	9.47E-11	2.29E-08	chr7	4755010	II	FOXK1	Body	0.6117
cg23369111	5.47E-09	2.68E-07	chr18	52258234	II	C18orf26	TSS200	0.6117
cg15835713	4.20E-11	1.37E-08	chr5	74147080	II	FAM169A	5'UTR	0.6115
cg21005412	1.50E-11	7.23E-09	chr2	29149902	II	WDR43;SNORD53	Body;TSS200	0.6115
cg14032089	1.79E-11	8.10E-09	chr17	57917589	II	TMEM49;MIR21	3'UTR;TSS1500	0.611
cg22539431	2.21E-10	3.78E-08	chr7	127423253	II	SND1	Body	0.6109
cg03678274	1.33E-05	8.52E-05	chr1	236017128	II	LYST;MIR1537	5'UTR;TSS1500	0.6108
cg25170017	2.22E-12	2.05E-09	chr11	64644487	I	EHD1	Body	0.6108
cg20336172	7.08E-06	5.11E-05	chr7	2773782	I	GNA12	Body	0.6107
cg14496282	2.39E-08	7.13E-07	chr7	544525	I	PDGFA;PDGFA	Body;Body	0.6107
cg01554529	0.000116036	0.00051423	chr1	11722935	I	FBXO6;FBXO44;FBXO44;FBXO44;FBXO44	TSS1500;3'UTR;3'UTR;3'UTR;3'UTR	0.6107
cg13218573	2.47E-12	2.19E-09	chr1	10011232	II	NMNAT1	5'UTR	0.6106
cg02105856	4.14E-10	5.53E-08	chr1	207119784	II	PIGR;PIGR	5'UTR;1stExon	0.6106
cg19717347	6.03E-06	4.49E-05	chr12	129304956	II	SLC15A4	Body	0.6105
cg12866960	2.57E-05	0.000145936	chr12	66635398	II	IRAK3;IRAK3	Body;Body	0.6105
cg00500359	0.000196432	0.00080586	chr11	3175625	I	OSBPL5;OSBPL5;OSBPL5	5'UTR;5'UTR;5'UTR	0.6104
cg11465213	5.54E-13	7.85E-10	chr15	90880158	II			0.6104
cg11254053	1.63E-05	0.000100566	chr1	33497125	II	AK2;AK2	Body;Body	0.6103
cg25588844	2.24E-11	9.34E-09	chr2	10037561	II	TAF1B	Body	0.6103
cg27616227	1.96E-13	4.15E-10	chr8	108510314	I	ANGPT1	TSS200	0.6102
cg07356342	1.34E-06	1.37E-05	chr1	161183820	II	NDUFS2;NDUFS2;FCER1G	3'UTR;Body;TSS1500	0.6102
cg05822335	4.57E-10	5.89E-08	chr1	171179875	II	FMO2	3'UTR	0.6102
cg11596902	7.64E-06	5.43E-05	chr11	123324834	II			0.6101
cg05422796	3.81E-05	0.000201953	chr18	5297381	II	ZFP161;ZFP161	TSS1500;TSS1500	0.61
cg18437209	2.07E-14	1.02E-10	chr11	35105199	II			0.6099
cg05454562	8.60E-07	9.72E-06	chr6	33254447	II	WDR46;WDR46	Body;Body	0.6099
cg13528513	9.52E-12	5.39E-09	chr3	148418460	II	AGTR1;AGTR1;AGTR1;AGTR1	5'UTR;5'UTR;5'UTR;5'UTR	0.6099
cg08949974	5.05E-13	7.36E-10	chr4	40632860	II	RBM47	TSS1500	0.6099
cg23690893	4.40E-07	5.82E-06	chr19	14671371	I	TECR	Body	0.6098
cg26298914	4.12E-05	0.000215591	chr14	68798365	II	RAD51L1;RAD51L1;RAD51L1	Body;Body;Body	0.6097
cg16405432	8.26E-11	2.10E-08	chr14	95973710	II			0.6097
cg26427498	9.89E-13	1.18E-09	chr7	105987258	II			0.6097
cg21224380	1.18E-07	2.20E-06	chr12	109240533	II	SSH1;SSH1	Body;Body	0.6096
cg23202722	1.52E-13	3.45E-10	chr1	33793808	II	PHC2;PHC2	Body;Body	0.6096
cg19676553	3.52E-07	4.91E-06	chr14	105751629	II	BRF1	Body	0.6096
cg01905773	3.72E-10	5.18E-08	chr17	79297618	II	TMEM105	5'UTR	0.6095
cg00446763	5.41E-11	1.60E-08	chr3	124625655	II	MUC13	3'UTR	0.6094
cg03921696	1.06E-09	9.67E-08	chr3	156848137	I			0.6093
cg05327789	1.79E-05	0.000108379	chr20	61303264	I	SLCO4A1	3'UTR	0.609
cg14268557	2.01E-05	0.00011949	chr6	28874547	II	TRIM27	Body	0.6089
cg09753772	5.49E-10	6.54E-08	chr2	3633407	II			0.6089
cg13980609	5.29E-05	0.000265317	chr11	66883117	I			0.6086
cg08826152	2.84E-11	1.09E-08	chr17	15869607	II	ADORA2B	Body	0.6086
cg16230352	4.42E-11	1.41E-08	chr8	42123158	II			0.6086
cg20847110	3.40E-06	2.84E-05	chr4	39482781	II	LOC401127	Body	0.6085
cg16565031	2.40E-13	4.59E-10	chr14	70186289	II			0.6085
cg10738119	2.64E-06	2.33E-05	chr7	75957040	II	YWHAG	3'UTR	0.6084
cg06927812	8.29E-12	4.88E-09	chr13	41718870	II			0.6082
cg20927119	4.37E-07	5.79E-06	chr7	149999961	II	ACTR3C;ACTR3C;ACTR3C	5'UTR;5'UTR;1stExon	0.6082
cg27395066	2.50E-06	2.23E-05	chr17	43221220	I	ACBD4;ACBD4;ACBD4;ACBD4	3'UTR;3'UTR;3'UTR;3'UTR	0.6081
cg19369955	0.000127222	0.000556193	chr12	2030178	I			0.6081
cg00308914	5.66E-13	7.89E-10	chr5	17436715	II			0.608
cg02021919	1.07E-05	7.11E-05	chr5	86707074	II	CCNH	Body	0.6079
cg21190228	2.13E-05	0.000124868	chr2	240132342	II	HDAC4	Body	0.6078
cg11389756	7.34E-06	5.26E-05	chr6	28875354	II	TRIM27	Body	0.6077
cg16108580	3.24E-11	1.19E-08	chr1	112135849	II			0.6077
cg08359464	3.41E-06	2.85E-05	chr3	128370361	II	RPN1	TSS1500	0.6077
cg17238065	3.97E-08	1.01E-06	chr11	64974573	II	CAPN1	Body	0.6077
cg08539965	2.24E-05	0.000130359	chr1	21396338	II	EIF4G3	5'UTR	0.6075
cg02368812	1.15E-06	1.22E-05	chr6	3019900	I	NQO2	3'UTR	0.6074
cg06822943	4.89E-11	1.51E-08	chr3	150690810	II	CLRN1;CLRN1OS	TSS200;Body	0.6074
cg05822532	2.25E-10	3.80E-08	chr7	73442531	I	ELN;ELN;ELN;ELN;ELN	1stExon;1stExon;1stExon;1stExon;1stExon	0.6074
cg01467417	1.58E-12	1.59E-09	chr2	113874068	II	IL1RN;IL1RN;IL1RN	TSS1500;TSS1500;TSS1500	0.6072
cg01212284	7.57E-09	3.32E-07	chr3	182814959	II	MCCC1	Body	0.607
cg11313468	1.29E-06	1.33E-05	chr19	41782183	II	HNRNPUL1;HNRNPUL1	Body;Body	0.6069
cg17833106	4.14E-10	5.54E-08	chr1	161060000	II	PVRL4	TSS1500	0.6069
cg04597393	6.41E-05	0.000311788	chr8	142276533	I			0.6068
cg23661721	1.50E-05	9.36E-05	chr14	95991371	II			0.6065
cg05007997	2.15E-13	4.30E-10	chr2	219246985	II	SLC11A1;SLC11A1	1stExon;5'UTR	0.6065
cg24489015	2.09E-07	3.33E-06	chr17	56316162	II	LPO;LPO;LPO	5'UTR;Body;5'UTR	0.6064
cg11822932	3.04E-05	0.00016765	chr11	33913716	II	LMO2;LMO2	1stExon;5'UTR	0.606
cg18926409	6.47E-12	4.23E-09	chr15	65174571	II			0.6059
cg17966344	3.28E-15	3.56E-11	chr7	102071463	II			0.6056
cg08154963	1.19E-06	1.25E-05	chr17	33426885	II	RAD51L3;RAD51L3;RAD51L3	3'UTR;3'UTR;3'UTR	0.6054
cg13640297	6.36E-10	7.15E-08	chr6	170099238	II	WDR27	5'UTR	0.6054
cg08693490	3.12E-13	5.41E-10	chr12	116757896	II			0.6054
cg21440776	5.48E-06	4.16E-05	chr12	6658378	II	IFFO1;IFFO1;IFFO1	Body;TSS200;Body	0.6053
cg15108641	5.42E-10	6.48E-08	chr10	99263320	II	UBTD1	Body	0.6053
cg11703212	3.09E-05	0.000169972	chr13	114271629	II	TFDP1;TFDP1	Body;Body	0.6053
cg00760729	1.23E-10	2.66E-08	chr2	161236088	II	RBMS1;RBMS1	Body;Body	0.6052
cg00987534	3.35E-09	1.97E-07	chr7	73207968	II			0.605
cg19037107	3.37E-05	0.000182503	chr11	134126323	II	ACAD8	Body	0.605
cg12058385	2.91E-06	2.51E-05	chr2	144448686	II	ARHGAP15	Body	0.605
cg11564601	8.05E-11	2.06E-08	chr22	30592435	II			0.6048
cg20281375	1.08E-07	2.06E-06	chr19	13946770	II			0.6048
cg18450582	1.60E-09	1.24E-07	chr7	95546539	I	DYNC1I1;DYNC1I1;DYNC1I1	Body;Body;Body	0.6044
cg10702418	1.32E-09	1.10E-07	chr7	157090031	II			0.6044
cg03002688	8.30E-08	1.70E-06	chr4	26152723	II			0.6043
cg07917546	5.04E-09	2.55E-07	chr16	86496223	I			0.6042
cg06702850	4.85E-06	3.77E-05	chr6	166876890	II	RPS6KA2;RPS6KA2	Body;Body	0.6041
cg17510957	6.60E-09	3.04E-07	chr11	121466629	II	SORL1	Body	0.604
cg07181702	2.13E-10	3.70E-08	chr17	57918682	II	MIR21	Body	0.6039
cg18991240	7.08E-14	2.15E-10	chr2	71298920	II	NAGK	Body	0.6038
cg09809932	8.14E-09	3.49E-07	chr1	6515597	I	ESPN	Body	0.6038
cg05209306	1.06E-11	5.76E-09	chr19	39899376	II	ZFP36	3'UTR	0.6037
cg05128520	1.49E-11	7.19E-09	chr16	84676746	II			0.6035
cg06734985	1.63E-11	7.62E-09	chr11	26849501	II			0.6034
cg25936902	6.91E-10	7.51E-08	chr13	30982971	II			0.6033
cg01010221	1.60E-08	5.44E-07	chr2	26521417	I			0.6031
cg07285167	6.31E-06	4.66E-05	chr1	36948981	II	CSF3R;CSF3R;CSF3R;CSF3R	TSS1500;TSS1500;TSS1500;TSS1500	0.6031
cg19828970	7.23E-06	5.19E-05	chr2	106371647	II	NCK2;NCK2	5'UTR;5'UTR	0.6031
cg17007896	6.81E-07	8.11E-06	chr11	69261044	II			0.603
cg07125981	2.48E-05	0.000141472	chr10	35330496	II	CUL2	Body	0.6029
cg20633875	3.32E-06	2.79E-05	chr1	32572611	II	KPNA6	TSS1500	0.6028
cg00509610	6.24E-12	4.10E-09	chr3	12528629	II	TSEN2;TSEN2;TSEN2;TSEN2;TSEN2	5'UTR;5'UTR;5'UTR;5'UTR;5'UTR	0.6028
cg17239057	1.35E-06	1.38E-05	chr1	224363575	I			0.6026
cg06241101	2.79E-08	7.93E-07	chr17	77895684	I			0.6024
cg12602633	8.15E-12	4.84E-09	chr6	32119691	II	PRRT1;PRRT1	1stExon;5'UTR	0.6023
cg01374870	1.34E-05	8.55E-05	chr6	32905127	II	HLA-DMB	Body	0.6023
cg01718139	1.34E-05	8.56E-05	chr19	54566838	II	VSTM1	Body	0.6022
cg04231085	4.11E-06	3.30E-05	chr16	85561302	I			0.602
cg13523125	4.77E-07	6.19E-06	chr11	35072710	II			0.6019
cg05205932	2.65E-10	4.20E-08	chr4	82086282	II	PRKG2	Body	0.6019
cg15337006	5.35E-06	4.08E-05	chr16	31271009	II	ITGAM;ITGAM	TSS1500;TSS1500	0.6019
cg03519157	2.26E-13	4.43E-10	chr11	46367033	II	DGKZ;DGKZ;DGKZ	5'UTR;1stExon;Body	0.6019
cg01477971	2.40E-11	9.79E-09	chr2	103405951	II	TMEM182	Body	0.6016
cg02405193	1.26E-06	1.30E-05	chr16	3639839	II	BTBD12	Body	0.6015
cg13340765	1.07E-05	7.10E-05	chr8	142276287	I			0.6015
cg13616508	8.22E-06	5.76E-05	chr7	75957123	II	YWHAG	3'UTR	0.6015
cg02239453	2.28E-08	6.91E-07	chr11	33797523	II	FBXO3;FBXO3	TSS1500;TSS1500	0.6014
cg00471371	6.56E-05	0.00031779	chr18	74114728	II	ZNF516	Body	0.6014
cg24738611	8.50E-10	8.47E-08	chr2	29149895	II	WDR43;SNORD53	Body;TSS200	0.6012
cg04411201	1.30E-05	8.37E-05	chr3	99614305	II	C3orf26;FILIP1L;MIR548G;FILIP1L	Body;Body;Body;Body	0.601
cg18410685	1.08E-07	2.05E-06	chr14	34838703	I			0.6008
cg08472008	1.30E-05	8.32E-05	chr4	3531603	II	LRPAP1	Body	0.6007
cg12516954	3.57E-09	2.05E-07	chr5	134714262	II	H2AFY;H2AFY;H2AFY;H2AFY	Body;Body;Body;Body	0.6006
cg19749898	9.10E-09	3.77E-07	chr11	1712765	I	HCCA2	Body	0.6005
cg14752089	5.75E-13	7.93E-10	chr8	128773042	II			0.6005
cg14378231	4.75E-08	1.14E-06	chr1	98404032	II			0.6003
cg06766427	1.15E-15	2.10E-11	chr17	12877546	I	RICH2	Body	0.6
cg16684117	1.93E-05	0.000115398	chr5	148808456	I	MIR143;LOC728264	TSS200;Body	0.5999
cg22662844	9.77E-07	1.07E-05	chr7	2116648	I	MAD1L1;MAD1L1;MAD1L1	Body;Body;Body	0.5999
cg17080697	1.33E-06	1.36E-05	chr6	30297382	II	TRIM39;TRIM39	Body;Body	0.5999
cg23250795	1.23E-08	4.57E-07	chr11	130059791	I	ST14	Body	0.5999
cg04904276	1.96E-10	3.51E-08	chr16	11835562	I	TXNDC11	Body	0.5999
cg04428071	5.65E-07	7.03E-06	chr17	80225377	I	CSNK1D;CSNK1D	Body;Body	0.5998
cg24575128	4.40E-11	1.41E-08	chr3	52502445	II	NISCH	Body	0.5998
cg25045219	9.99E-06	6.74E-05	chr17	263096	I	C17orf97	Body	0.5997
cg08350549	1.40E-11	6.91E-09	chr3	99591722	II	C3orf26;FILIP1L;MIR548G;FILIP1L;FILIP1L	Body;Body;Body;5'UTR;Body	0.5996
cg21640432	2.51E-09	1.64E-07	chr19	35939561	II	FFAR2	TSS1500	0.5996
cg06495586	4.03E-13	6.30E-10	chr4	54424787	II	LNX1;LNX1	Body;TSS1500	0.5996
cg08670658	1.82E-06	1.74E-05	chr11	67052992	II	ADRBK1	3'UTR	0.5995
cg24168002	2.90E-06	2.51E-05	chr2	169588344	II	LASS6	Body	0.5992
cg26681770	0.000137468	0.000594012	chr20	56247302	I	PMEPA1;PMEPA1;PMEPA1;PMEPA1	5'UTR;5'UTR;Body;Body	0.5992
cg11327408	8.05E-07	9.23E-06	chr6	30297329	II	TRIM39;TRIM39	Body;Body	0.5992
cg10739715	2.38E-07	3.66E-06	chr6	28945507	I			0.5991
cg01924952	6.57E-09	3.03E-07	chr2	8627933	I			0.5991
cg04244970	9.28E-12	5.27E-09	chr1	160708987	II	SLAMF7	TSS200	0.599
cg15963326	7.68E-12	4.67E-09	chr19	50037085	II	RCN3	Body	0.5989
cg20609803	6.40E-06	4.71E-05	chr1	161184305	II	FCER1G	TSS1500	0.5989
cg05714155	6.94E-09	3.14E-07	chr2	172974735	I			0.5989
cg13404688	7.03E-06	5.08E-05	chr10	89876324	II			0.5985
cg11377047	8.04E-07	9.22E-06	chr1	26881009	II	MIR1976;RPS6KA1;RPS6KA1	TSS200;Body;Body	0.5985
cg17143179	1.17E-11	6.17E-09	chr6	106546824	II	PRDM1;PRDM1;PRDM1	Body;1stExon;5'UTR	0.5985
cg17517296	3.87E-11	1.31E-08	chr2	43107458	II			0.5985
cg25430838	4.07E-08	1.03E-06	chr10	89823823	II			0.5985
cg20372886	1.81E-09	1.33E-07	chr3	42094749	II			0.5983
cg09893465	1.30E-10	2.75E-08	chr10	134588040	I	INPP5A	Body	0.5983
cg22280671	8.20E-08	1.69E-06	chr13	22170320	II	EFHA1	Body	0.5982
cg00405190	1.27E-05	8.18E-05	chr2	175545838	II	WIPF1	5'UTR	0.5981
cg00187686	2.33E-06	2.11E-05	chr11	59634218	II	TCN1	TSS200	0.5981
cg03242471	3.21E-13	5.50E-10	chr2	8627966	II			0.5981
cg12008047	1.61E-08	5.45E-07	chr19	18497143	I	GDF15	1stExon	0.5981
cg04462561	2.41E-09	1.59E-07	chr13	24837937	II	SPATA13;SPATA13	Body;Body	0.5981
cg03652336	5.22E-13	7.51E-10	chr4	141017399	II	MAML3	Body	0.5981
cg06465076	1.48E-06	1.48E-05	chr5	96027378	II	CAST;CAST;CAST;CAST;CAST	Body;Body;Body;Body;Body	0.598
cg00261690	7.04E-06	5.08E-05	chr1	28856281	II	SNHG3-RCC1;SNHG3-RCC1;SNHG3-RCC1;RCC1;RCC1;RCC1	Body;Body;5'UTR;5'UTR;5'UTR;5'UTR	0.5978
cg16460342	4.47E-08	1.10E-06	chr12	121662577	I	P2RX4	Body	0.5978
cg00530720	4.18E-10	5.57E-08	chr11	46368045	II	DGKZ;DGKZ;DGKZ	Body;TSS1500;Body	0.5976
cg26216618	6.89E-08	1.49E-06	chr22	23480087	II	RTDR1	Body	0.5976
cg05756780	9.71E-11	2.33E-08	chr1	154380705	II	IL6R;IL6R	Body;Body	0.5975
cg14628914	1.32E-09	1.10E-07	chr6	24659344	II	TTRAP	Body	0.5975
cg19266387	2.96E-05	0.000163804	chr3	183596123	II	PARL;PARL	Body;Body	0.5974
cg22941573	1.53E-10	3.03E-08	chr20	48761279	II	TMEM189;TMEM189-UBE2V1;TMEM189;TMEM189	Body;Body;Body;Body	0.5974
cg01973456	1.35E-05	8.59E-05	chr13	114918702	I			0.5972
cg01008602	1.04E-05	6.96E-05	chr8	27144085	II	TRIM35	3'UTR	0.5972
cg12181028	2.20E-11	9.23E-09	chr12	132280704	II	SFRS8	Body	0.5972
cg16137928	1.12E-10	2.53E-08	chr6	30720491	II			0.5972
cg07283015	7.00E-06	5.06E-05	chr18	22039857	II	HRH4;HRH4;HRH4	TSS1500;TSS1500;TSS1500	0.5971
cg17164954	1.37E-07	2.44E-06	chr6	157345266	II	ARID1B;ARID1B;ARID1B	Body;Body;Body	0.5971
cg18556976	3.25E-08	8.79E-07	chr3	14320523	II			0.5968
cg23865980	5.24E-08	1.22E-06	chr10	80904376	II	ZMIZ1	5'UTR	0.5968
cg06070324	1.15E-07	2.15E-06	chr15	75322058	II	PPCDC	Body	0.5966
cg20521198	1.36E-10	2.81E-08	chr4	27102907	I			0.5965
cg10456459	5.82E-05	0.000287669	chr12	22843015	II	ETNK1	3'UTR	0.5965
cg14913777	6.58E-12	4.26E-09	chr10	43947405	II	ZNF487	Body	0.5965
cg15037823	7.35E-12	4.52E-09	chr3	71730474	II	EIF4E3;EIF4E3;EIF4E3;EIF4E3	3'UTR;3'UTR;3'UTR;3'UTR	0.5965
cg05363534	1.40E-09	1.13E-07	chr11	65210645	II	MIR612	TSS1500	0.5964
cg11918450	1.88E-11	8.37E-09	chr2	33359198	II	LTBP1;LTBP1;LTBP1;LTBP1;LTBP1	Body;TSS1500;TSS1500;TSS1500;TSS1500	0.5961
cg18188739	6.32E-08	1.40E-06	chr1	2058941	II	PRKCZ;PRKCZ;PRKCZ	5'UTR;Body;5'UTR	0.5961
cg24827600	1.46E-05	9.18E-05	chr2	169355957	II	LASS6	Body	0.5961
cg13551117	2.13E-07	3.37E-06	chr2	111979398	II			0.5961
cg27193519	9.66E-06	6.55E-05	chr16	4714443	II	MGRN1;MGRN1;MGRN1;MGRN1	Body;Body;Body;Body	0.596
cg02138331	6.15E-09	2.89E-07	chr20	32893975	II	AHCY	5'UTR	0.5959
cg02952913	9.13E-06	6.26E-05	chr1	247336686	II	ZNF124	TSS1500	0.5959
cg21792134	3.31E-06	2.79E-05	chr3	121491382	II	IQCB1;IQCB1	Body;Body	0.5958
cg12110801	7.75E-08	1.62E-06	chr19	5992284	II			0.5956
cg02067584	2.06E-05	0.00012184	chr17	8094552	II	C17orf59	TSS1500	0.5955
cg12756527	4.69E-08	1.13E-06	chr10	11284548	II	CUGBP2;CUGBP2;CUGBP2;CUGBP2	Body;Body;Body;Body	0.5955
cg09467433	6.52E-05	0.000316259	chr3	171283606	II			0.5954
cg23054181	1.01E-05	6.79E-05	chr15	99048945	II	FAM169B	5'UTR	0.5954
cg16844053	1.96E-05	0.000116675	chr7	148404978	II	CUL1	5'UTR	0.5954
cg09069900	5.32E-09	2.64E-07	chr13	113776964	I	F10	TSS200	0.5954
cg19460836	2.73E-05	0.00015322	chr17	79047872	II	BAIAP2;BAIAP2;BAIAP2;BAIAP2	Body;Body;Body;Body	0.5953
cg10826999	6.69E-05	0.000323147	chr1	225862288	II			0.5951
cg01155092	1.78E-12	1.73E-09	chr17	53810494	II	TMEM100	TSS1500	0.5948
cg04700474	3.51E-09	2.02E-07	chr6	110841946	II			0.5944
cg02863947	1.14E-07	2.14E-06	chr3	119499190	II	NR1I2;NR1I2	TSS200;TSS200	0.5942
cg04488111	3.05E-06	2.61E-05	chr1	154897518	II	PMVK	3'UTR	0.5942
cg17500686	1.61E-07	2.75E-06	chr15	79621783	II			0.5941
cg20849109	2.15E-10	3.71E-08	chr8	1954777	II	KBTBD11	3'UTR	0.594
cg04238983	2.42E-07	3.72E-06	chr11	65210600	II	MIR612	TSS1500	0.594
cg25064052	2.37E-11	9.73E-09	chr4	166216151	II	KLHL2;KLHL2;KLHL2	Body;Body;Body	0.5939
cg24838825	2.73E-08	7.82E-07	chr10	111693923	II			0.5938
cg04223420	5.44E-08	1.26E-06	chr5	134363877	I	PITX1	3'UTR	0.5938
cg09128944	2.12E-07	3.37E-06	chr2	169967580	II			0.5937
cg01702055	1.58E-09	1.22E-07	chr6	13303065	II			0.5936
cg15531512	2.33E-10	3.88E-08	chr8	123706630	II			0.5936
cg02266731	1.02E-08	4.04E-07	chr12	69357333	II	CPM	TSS1500	0.5935
cg11354682	1.49E-09	1.18E-07	chr19	10978833	II	C19orf38	Body	0.5934
cg18535410	8.09E-07	9.27E-06	chr13	113793268	II	F10	Body	0.5934
cg20107506	0.000102465	0.000463003	chr4	100874826	II			0.5933
cg00453717	1.31E-05	8.37E-05	chr11	74344629	II	POLD3	Body	0.5932
cg08557970	6.87E-06	4.99E-05	chr6	166856094	II	RPS6KA2;RPS6KA2	Body;Body	0.5931
cg02329430	3.84E-13	6.17E-10	chr15	73921385	II	NPTN;NPTN;NPTN;NPTN	Body;Body;Body;Body	0.5931
cg27230882	7.38E-09	3.27E-07	chr1	110976749	II			0.593
cg01627252	2.96E-06	2.55E-05	chr2	31397283	II	CAPN14	3'UTR	0.593
cg01424562	2.26E-10	3.81E-08	chr14	69256677	II	ZFP36L1	Body	0.5929
cg24637417	4.84E-06	3.77E-05	chr12	51636921	II	DAZAP2;DAZAP2;DAZAP2;DAZAP2;DAZAP2;DAZAP2	3'UTR;3'UTR;3'UTR;3'UTR;3'UTR;Body	0.5927
cg21696012	6.53E-06	4.79E-05	chr1	24131000	II	HMGCL;HMGCL	Body;Body	0.5927
cg19228647	1.62E-09	1.25E-07	chr6	6901002	II			0.5926
cg09375033	9.04E-10	8.80E-08	chr3	137833634	II	DZIP1L;DZIP1L	5'UTR;TSS1500	0.5926
cg07092805	1.21E-09	1.05E-07	chr13	21005388	II	CRYL1	Body	0.5926
cg24504349	9.40E-06	6.41E-05	chr4	120974344	II			0.5925
cg07516556	3.76E-07	5.16E-06	chr5	1475096	II	LPCAT1	Body	0.5925
cg26434370	2.04E-06	1.90E-05	chr16	10909361	II	FAM18A	Body	0.5925
cg05008854	9.29E-07	1.03E-05	chr10	7825899	II	KIN	Body	0.5924
cg19157819	8.58E-06	5.96E-05	chr10	75405260	II	SYNPO2L;SYNPO2L	3'UTR;3'UTR	0.5923
cg27479162	9.92E-13	1.18E-09	chr10	98450737	II	PIK3AP1	Body	0.5923
cg08409642	4.12E-09	2.25E-07	chr16	56641373	I	MT2A	TSS1500	0.5923
cg27627524	1.64E-06	1.60E-05	chr8	131325625	II	ASAP1	Body	0.5922
cg02470008	1.95E-05	0.000116588	chr7	2648343	II	IQCE;IQCE	Body;Body	0.5922
cg17846016	2.79E-05	0.000156093	chr17	80181015	II			0.5921
cg16588163	2.29E-09	1.54E-07	chr3	190251464	I	IL1RAP;IL1RAP;IL1RAP;IL1RAP;IL1RAP;IL1RAP	5'UTR;5'UTR;5'UTR;5'UTR;5'UTR;5'UTR	0.5921
cg12165551	1.76E-06	1.69E-05	chr11	8385712	II			0.5918
cg00995986	5.17E-16	1.64E-11	chr2	66665428	II	MEIS1	Body	0.5917
cg26814100	5.18E-10	6.33E-08	chr6	136724451	II	MAP7	Body	0.5916
cg24951137	5.78E-05	0.000285839	chr20	20036936	I	C20orf26;CRNKL1;C20orf26	5'UTR;TSS1500;TSS1500	0.5916
cg27214730	8.16E-06	5.72E-05	chr3	184297522	I	EPHB3	Body	0.5916
cg22212250	4.26E-09	2.29E-07	chr5	132232586	II	AFF4	Body	0.5916
cg26530485	4.64E-16	1.64E-11	chr1	23496304	II	LUZP1;LUZP1	TSS1500;TSS1500	0.5915
cg08947915	1.23E-05	7.99E-05	chr4	1742463	I	TACC3	Body	0.5912
cg02142483	3.11E-08	8.53E-07	chr16	84560555	II			0.5911
cg02570354	2.93E-06	2.53E-05	chr3	31728749	II	OSBPL10	Body	0.5909
cg13500720	5.26E-06	4.02E-05	chr6	151679097	II	AKAP12;AKAP12	3'UTR;3'UTR	0.5907
cg22637435	1.27E-07	2.32E-06	chr8	141361108	I	TRAPPC9;TRAPPC9	Body;Body	0.5906
cg03450844	3.37E-06	2.82E-05	chr7	150416671	II	GIMAP1	Body	0.5906
cg18415791	3.02E-06	2.59E-05	chr11	3178024	II	OSBPL5;OSBPL5;OSBPL5	5'UTR;5'UTR;5'UTR	0.5905
cg05252264	1.34E-05	8.55E-05	chr19	55385587	II	FCAR;FCAR;FCAR;FCAR;FCAR;FCAR;FCAR;FCAR;FCAR;FCAR;FCAR;FCAR;FCAR;FCAR;FCAR;FCAR;FCAR;FCAR	1stExon;1stExon;1stExon;1stExon;5'UTR;1stExon;5'UTR;1stExon;1stExon;5'UTR;5'UTR;5'UTR;5'UTR;1stExon;5'UTR;5'UTR;5'UTR;1stExon	0.5904
cg06984156	1.10E-07	2.09E-06	chr1	20929640	II	CDA	Body	0.5903
cg12196294	1.88E-05	0.000112731	chr3	129575053	II	TMCC1;TMCC1	5'UTR;5'UTR	0.5903
cg11147278	2.55E-14	1.16E-10	chr10	34062234	II			0.5902
cg24475517	2.51E-05	0.000142989	chr2	118737667	II	CCDC93	Body	0.5902
cg05902522	1.11E-09	9.97E-08	chr3	149348590	II	WWTR1;WWTR1;WWTR1	Body;Body;Body	0.5902
cg07621645	4.05E-06	3.27E-05	chr2	144503739	I	ARHGAP15	Body	0.5902
cg00584840	3.07E-09	1.86E-07	chr3	112903054	I			0.59
cg18046575	3.41E-06	2.85E-05	chr13	27628354	II			0.59
cg14533068	0.000216862	0.00087739	chr6	158507953	I	SYNJ2	Body	0.59
cg08493590	5.27E-08	1.23E-06	chr6	44796705	II	SUPT3H	3'UTR	0.59
cg22523050	3.61E-09	2.06E-07	chr7	137564212	II	CREB3L2	3'UTR	0.59
cg25306480	6.90E-08	1.49E-06	chr10	134226517	I	PWWP2B;PWWP2B	3'UTR;Body	0.5899
cg11247817	2.04E-11	8.82E-09	chr5	96294344	II	LNPEP;LNPEP;LNPEP	Body;5'UTR;1stExon	0.5899
cg07057320	8.53E-10	8.48E-08	chr21	37852479	II	CLDN14;CLDN14;CLDN14;CLDN14	5'UTR;TSS200;5'UTR;TSS200	0.5897
cg16350446	3.44E-05	0.0001854	chr2	172338747	II	DCAF17;DCAF17;DCAF17	Body;3'UTR;3'UTR	0.5897
cg07078958	1.79E-08	5.85E-07	chr3	15311183	II	SH3BP5;SH3BP5	Body;Body	0.5897
cg02579959	4.68E-11	1.47E-08	chr15	100890963	II	FLJ42289;FLJ42289	TSS1500;TSS200	0.5896
cg12241963	1.74E-08	5.75E-07	chr6	33807279	II			0.5895
cg20121012	2.40E-11	9.80E-09	chr12	93516072	II			0.5895
cg17843665	9.44E-09	3.85E-07	chr13	24351673	II	MIPEP	Body	0.5892
cg02098075	3.20E-06	2.71E-05	chr8	49643972	II	EFCAB1;EFCAB1;EFCAB1	Body;Body;Body	0.589
cg05667818	1.08E-05	7.20E-05	chr7	116786870	II	ST7;ST7;ST7OT2	Body;Body;TSS1500	0.5889
cg10276869	3.58E-09	2.05E-07	chr16	85336004	II			0.5888
cg22082438	2.22E-10	3.78E-08	chr1	55992818	II			0.5885
cg05687091	1.85E-11	8.27E-09	chr18	77218862	II	NFATC1;NFATC1;NFATC1;NFATC1;NFATC1	Body;Body;Body;Body;Body	0.5885
cg19856845	6.88E-10	7.49E-08	chr14	93116513	II	RIN3	Body	0.5885
cg07240413	1.24E-07	2.27E-06	chr10	8145066	I			0.5885
cg10111816	1.11E-09	9.96E-08	chr16	22384715	II	CDR2	Body	0.5881
cg20029347	3.03E-13	5.32E-10	chr11	46366877	I	DGKZ;DGKZ	TSS200;Body	0.588
cg10487428	3.45E-06	2.87E-05	chr5	59559218	II	PDE4D	5'UTR	0.588
cg01861537	6.60E-09	3.04E-07	chr11	121507724	II			0.588
cg06379435	1.93E-12	1.84E-09	chr19	3344273	I			0.5878
cg20931541	1.13E-10	2.53E-08	chr6	144386528	II	PLAGL1;PLAGL1	TSS1500;TSS1500	0.5878
cg13618969	2.20E-05	0.000128233	chr9	129184186	II	FAM125B	Body	0.5876
cg23735745	1.01E-06	1.10E-05	chr1	230248121	II	GALNT2	Body	0.5876
cg22062741	3.99E-06	3.23E-05	chr8	1897075	II	ARHGEF10	Body	0.5875
cg24777950	3.23E-05	0.000175913	chr14	25046121	II	CTSG	TSS1500	0.5875
cg22694271	2.44E-05	0.000139967	chr1	109823096	II	PSRC1;PSRC1;PSRC1;PSRC1	Body;Body;Body;Body	0.5874
cg23275644	1.70E-07	2.85E-06	chr5	10457079	II	ROPN1L	Body	0.5874
cg14985891	3.16E-06	2.68E-05	chr1	116270626	II	CASQ2	Body	0.5874
cg02061820	7.41E-10	7.80E-08	chr3	152046751	II	MBNL1;MBNL1;MBNL1;MBNL1;MBNL1;MBNL1;MBNL1	Body;Body;Body;Body;Body;Body;Body	0.5873
cg26921881	1.07E-08	4.18E-07	chr17	1819914	I			0.5873
cg13597051	6.23E-05	0.000304489	chr6	31695599	I	DDAH2	Body	0.5871
cg20335425	6.08E-10	6.97E-08	chr1	153363264	I	S100A8	5'UTR	0.5869
cg10851763	1.34E-09	1.11E-07	chr21	43545792	I	UMODL1;UMODL1	Body;Body	0.5869
cg13595556	8.00E-06	5.63E-05	chr9	129648322	II			0.5869
cg23590660	5.00E-06	3.86E-05	chr12	8205602	II	FOXJ2	3'UTR	0.5868
cg25070639	5.11E-13	7.39E-10	chr17	41170693	II	VAT1	Body	0.5868
cg14181409	9.64E-06	6.54E-05	chr17	9802860	I	RCVRN	Body	0.5868
cg16674484	6.39E-15	5.40E-11	chr5	149887497	II	NDST1	TSS200	0.5865
cg14453145	1.32E-10	2.77E-08	chr2	242801896	II	PDCD1	TSS1500	0.5865
cg01858712	1.82E-14	9.66E-11	chr16	12156525	II	SNX29	Body	0.5865
cg22242148	2.20E-06	2.02E-05	chr15	74215283	I			0.5864
cg26671848	6.75E-11	1.86E-08	chr16	73236532	II			0.5864
cg18325315	1.48E-05	9.27E-05	chr7	73897230	II	GTF2IRD1;GTF2IRD1	5'UTR;5'UTR	0.5864
cg02743878	7.46E-09	3.29E-07	chr2	169937094	II	DHRS9;DHRS9;DHRS9;DHRS9	TSS1500;5'UTR;5'UTR;5'UTR	0.5863
cg04586126	2.51E-06	2.24E-05	chr5	176734633	I	MXD3;MXD3	Body;Body	0.5862
cg18404811	8.87E-07	9.95E-06	chr17	403288	II			0.5862
cg21834463	1.01E-05	6.77E-05	chr6	134538515	II	SGK1	Body	0.5861
cg07298177	1.92E-06	1.81E-05	chr16	85577847	II			0.586
cg26924440	6.73E-12	4.29E-09	chr1	19276353	I	IFFO2	Body	0.5859
cg11283860	2.45E-06	2.19E-05	chr1	8273352	II			0.5859
cg24671734	6.59E-14	2.07E-10	chr12	107909364	II	BTBD11	Body	0.5858
cg24966406	9.44E-09	3.85E-07	chr20	366345	II	TRIB3	5'UTR	0.5858
cg17515110	1.27E-09	1.08E-07	chr12	95752517	II			0.5858
cg02769705	2.06E-05	0.000121669	chr1	202975059	II	TMEM183B;TMEM183A	TSS1500;TSS1500	0.5857
cg10853431	3.33E-10	4.84E-08	chr10	11574300	II	USP6NL;USP6NL	Body;TSS200	0.5857
cg08287903	2.04E-09	1.44E-07	chr4	115524813	II	UGT8	5'UTR	0.5856
cg03596016	3.75E-12	2.89E-09	chr1	246952362	I	LOC149134	TSS1500	0.5856
cg00232402	2.01E-13	4.22E-10	chr18	77385290	II			0.5856
cg25930786	2.74E-06	2.40E-05	chr19	54584636	II	TARM1	TSS200	0.5855
cg14051721	8.43E-08	1.72E-06	chr9	137301309	II	RXRA	Body	0.5854
cg10491452	5.25E-06	4.02E-05	chr16	88866627	II			0.5854
cg18059369	3.30E-06	2.77E-05	chr20	44543173	I			0.5854
cg20666386	8.10E-14	2.32E-10	chr11	46367100	II	DGKZ;DGKZ	1stExon;Body	0.5853
cg26639076	1.19E-07	2.21E-06	chr2	152331806	II	RIF1	3'UTR	0.5852
cg16606773	4.58E-11	1.45E-08	chr20	19955806	I	RIN2	Body	0.5851
cg00460916	3.97E-08	1.01E-06	chr17	3698239	I	ITGAE	Body	0.5851
cg01924292	1.66E-05	0.000101708	chr12	1815334	II	ADIPOR2	5'UTR	0.5851
cg18385299	3.36E-11	1.21E-08	chr1	226373204	II	ACBD3	Body	0.585
cg02253142	1.68E-05	0.000102931	chr15	52048211	II	TMOD2;TMOD2	5'UTR;5'UTR	0.585
cg03494648	1.99E-05	0.000118151	chr11	2322642	I	C11orf21;TSPAN32;C11orf21	Body;TSS1500;Body	0.5849
cg05627557	1.46E-06	1.46E-05	chr2	37418009	II			0.5848
cg18669406	2.36E-12	2.12E-09	chr6	138145161	II			0.5848
cg23206115	3.00E-06	2.57E-05	chr6	158066900	II	ZDHHC14;ZDHHC14	Body;Body	0.5847
cg05382012	1.30E-07	2.36E-06	chr16	67517841	II	AGRP;AGRP	TSS200;TSS1500	0.5846
cg23279756	1.28E-05	8.23E-05	chr6	109159348	I			0.5845
cg04855216	6.16E-08	1.37E-06	chr5	118609467	I	TNFAIP8	Body	0.5845
cg10953410	5.93E-05	0.000291998	chr11	113846918	II	HTR3A;HTR3A;HTR3A	Body;TSS1500;Body	0.5844
cg16729555	3.46E-08	9.19E-07	chr1	207143533	II	FCAMR;FCAMR;FCAMR;FCAMR;FCAMR;FCAMR;FCAMR	5'UTR;5'UTR;1stExon;1stExon;5'UTR;1stExon;5'UTR	0.5842
cg21172497	2.25E-09	1.53E-07	chr9	78510119	II	PCSK5	Body	0.5842
cg14685356	2.67E-07	4.00E-06	chr6	152639548	II	SYNE1;SYNE1;SYNE1	Body;TSS200;Body	0.5842
cg12126706	1.13E-06	1.20E-05	chr1	156889128	II	C1orf92	TSS1500	0.5842
cg06762457	6.79E-11	1.86E-08	chr6	149806635	II	ZC3H12D	TSS1500	0.5842
cg08628635	3.25E-05	0.000176853	chr6	20483859	II	E2F3	Body	0.584
cg00610577	0.000144523	0.000619849	chr12	12008666	I	ETV6	Body	0.5839
cg18568335	1.51E-05	9.44E-05	chr14	105792505	II	PACS2;PACS2	Body;Body	0.5837
cg21515785	5.87E-07	7.24E-06	chr5	99886768	II	FAM174A	Body	0.5835
cg22825487	3.21E-05	0.00017504	chr6	133055183	II	VNN3;VNN3	Body;Body	0.5834
cg19376664	4.99E-09	2.54E-07	chr6	32153575	I	PBX2	3'UTR	0.5833
cg11630939	2.98E-08	8.28E-07	chr17	7960449	I			0.5833
cg10667895	4.89E-12	3.43E-09	chr2	102577876	II			0.5832
cg10206397	3.45E-06	2.88E-05	chr20	2085344	II	STK35	Body	0.5832
cg02127980	1.82E-09	1.34E-07	chr9	137252116	II	RXRA	Body	0.5831
cg07725064	1.14E-07	2.14E-06	chr6	112192166	II	FYN	5'UTR	0.5831
cg09335715	6.47E-05	0.000314265	chr7	75626860	II	STYXL1	Body	0.5829
cg26847100	3.07E-05	0.000169017	chr19	10748778	II	SLC44A2;SLC44A2	Body;Body	0.5828
cg02997962	6.17E-05	0.000302092	chr20	20036779	II	C20orf26;CRNKL1;C20orf26	5'UTR;TSS200;TSS1500	0.5828
cg26184474	9.03E-05	0.000415881	chr5	61623163	II	KIF2A;KIF2A	Body;Body	0.5827
cg12799049	1.38E-07	2.45E-06	chr1	197811487	II			0.5827
cg13870520	2.12E-08	6.58E-07	chr4	77131705	II	SCARB2	Body	0.5826
cg13170031	4.88E-14	1.81E-10	chr14	92963020	II			0.5826
cg18087306	1.27E-05	8.17E-05	chr19	2446487	I	LMNB2	Body	0.5826
cg15507690	3.70E-14	1.50E-10	chr3	176919597	II			0.5826
cg10792302	2.22E-06	2.03E-05	chr12	54376019	I			0.5826
cg00465970	6.53E-10	7.28E-08	chr3	129024601	II			0.5825
cg17313269	2.61E-05	0.000147657	chr6	25965330	II	TRIM38	5'UTR	0.5825
cg22027204	1.23E-09	1.06E-07	chr6	36216248	II	PNPLA1;PNPLA1	5'UTR;5'UTR	0.5825
cg00211174	4.03E-11	1.34E-08	chr3	127332098	II	MCM2	Body	0.5824
cg03408945	1.59E-05	9.83E-05	chr16	8738531	I	C16orf68	Body	0.582
cg26394055	4.89E-05	0.000248657	chr1	161184921	II	FCER1G	TSS200	0.582
cg18351781	8.49E-06	5.91E-05	chr19	4950888	II	UHRF1;UHRF1	Body;Body	0.582
cg23407151	7.84E-10	8.04E-08	chr6	53579798	II			0.5818
cg01763719	6.04E-05	0.000296506	chr2	239463774	II			0.5817
cg14584535	2.03E-05	0.00012017	chr9	125797187	II	GPR21;RABGAP1	1stExon;Body	0.5817
cg16506970	1.20E-08	4.50E-07	chr4	6809109	II	KIAA0232;KIAA0232	5'UTR;5'UTR	0.5815
cg10062193	3.31E-13	5.66E-10	chr4	47533905	II	ATP10D	Body	0.5815
cg20048655	7.55E-07	8.79E-06	chr2	7975491	II			0.5814
cg17837191	5.89E-11	1.70E-08	chr17	62318673	II	TEX2	5'UTR	0.5814
cg20518446	4.03E-06	3.25E-05	chr11	62315034	I	AHNAK;AHNAK	TSS1500;TSS1500	0.5814
cg04011995	3.22E-08	8.74E-07	chr1	41326317	II			0.5813
cg26250585	1.86E-10	3.40E-08	chr11	59950745	II	MS4A6A;MS4A6A;MS4A6A	TSS200;TSS200;TSS200	0.5812
cg05550995	4.71E-11	1.47E-08	chr16	1338434	I			0.5811
cg10665891	0.000154308	0.000655161	chr12	117042917	I			0.5811
cg04031361	2.55E-10	4.12E-08	chr1	236557758	II	EDARADD;EDARADD	TSS1500;1stExon	0.581
cg03094134	6.34E-07	7.68E-06	chr6	30297174	II	TRIM39;TRIM39	Body;Body	0.581
cg21614638	7.79E-14	2.26E-10	chr4	100737821	II	DAPP1	TSS200	0.5809
cg16396191	3.79E-08	9.79E-07	chr13	42184765	II	KIAA0564	Body	0.5809
cg23994061	3.61E-10	5.09E-08	chr2	3633519	II			0.5809
cg04425551	7.79E-07	9.00E-06	chr6	30297338	II	TRIM39;TRIM39	Body;Body	0.5809
cg22579028	1.94E-06	1.82E-05	chr22	27056901	II	MIAT	Body	0.5809
cg26341831	3.73E-11	1.28E-08	chr1	226036279	II	TMEM63A	Body	0.5808
cg27455540	2.59E-10	4.16E-08	chr2	18866125	II			0.5808
cg06512263	1.85E-12	1.79E-09	chr6	20709867	II	CDKAL1	Body	0.5808
cg00010078	9.20E-10	8.88E-08	chr2	109967172	II	SH3RF3	Body	0.5808
cg06839896	3.52E-06	2.92E-05	chr12	133342347	II			0.5805
cg19055828	5.01E-05	0.000253791	chr12	51139321	II	DIP2B	3'UTR	0.5804
cg16436762	1.55E-07	2.67E-06	chr11	94307971	II	PIWIL4	Body	0.5803
cg18278694	9.49E-06	6.46E-05	chr1	179945973	II	CEP350	5'UTR	0.5803
cg27342781	9.19E-08	1.83E-06	chr16	84566279	II			0.5803
cg22581364	9.08E-06	6.23E-05	chr7	72651564	II			0.58
cg04903759	1.34E-05	8.56E-05	chr3	167238645	II	WDR49	Body	0.5799
cg08161480	2.78E-06	2.43E-05	chr1	226114565	II			0.5799
cg08792703	1.23E-05	7.99E-05	chr11	60779666	I	CD6	Body	0.5798
cg08223235	2.02E-05	0.000119598	chr18	60903834	II	BCL2	Body	0.5798
cg17889831	5.10E-06	3.92E-05	chr1	205181581	II	DSTYK;DSTYK	TSS1500;TSS1500	0.5797
cg00808648	1.37E-10	2.83E-08	chr14	105779910	II	PACS2;PACS2	TSS1500;TSS1500	0.5797
cg22400420	3.91E-08	1.00E-06	chr1	183851242	II	RGL1	Body	0.5797
cg10660253	6.08E-09	2.87E-07	chr12	7940546	II	NANOG	TSS1500	0.5797
cg08591265	8.72E-12	5.07E-09	chr17	56082867	I	SFRS1;SFRS1	3'UTR;Body	0.5796
cg03340036	6.36E-05	0.000309856	chr4	89446409	II	PIGY;PIGY	TSS1500;TSS1500	0.5796
cg14012546	3.99E-05	0.000209903	chr2	233981788	II	INPP5D;INPP5D	Body;Body	0.5793
cg08939394	4.72E-10	6.00E-08	chr1	17614144	II			0.5793
cg24914483	1.21E-05	7.86E-05	chr18	2653997	II			0.5792
cg00374672	4.69E-10	5.98E-08	chr7	100463416	II	SLC12A9	Body	0.5791
cg14140379	1.33E-10	2.78E-08	chr4	6695380	II	S100P	TSS200	0.579
cg24130739	2.92E-07	4.27E-06	chr3	39323221	I	CX3CR1;CX3CR1;CX3CR1;CX3CR1	1stExon;TSS1500;5'UTR;TSS1500	0.579
cg00576689	7.80E-10	8.01E-08	chr8	37218068	I			0.579
cg11151395	9.56E-06	6.49E-05	chr17	56355299	I	MPO	Body	0.5788
cg05623815	6.09E-11	1.73E-08	chr10	114602832	II			0.5787
cg04167096	2.38E-07	3.66E-06	chr2	227001602	II			0.5786
cg08569678	8.43E-14	2.37E-10	chr8	143781397	II	LY6K;LY6K;LY6K	TSS200;TSS200;TSS200	0.5786
cg06236559	8.82E-11	2.19E-08	chr18	45458303	II	SMAD2;SMAD2;SMAD2	TSS1500;TSS1500;TSS1500	0.5786
cg26478599	9.77E-06	6.61E-05	chr7	41747322	II	LOC285954;LOC285954	Body;Body	0.5786
cg24420366	1.68E-05	0.000102735	chr10	3938541	II			0.5786
cg00859441	1.21E-05	7.87E-05	chr12	113799660	II	PLBD2;PLBD2	Body;Body	0.5785
cg05071334	6.74E-07	8.04E-06	chr8	86195487	II	CA13	3'UTR	0.5783
cg10313337	2.97E-06	2.56E-05	chr16	68823690	II	CDH1	Body	0.5782
cg23254569	1.02E-05	6.82E-05	chr6	35451487	II	TEAD3	Body	0.5782
cg23745290	4.97E-05	0.000251996	chr4	106392021	II	PPA2;PPA2;PPA2;PPA2;PPA2	Body;Body;Body;Body;Body	0.5782
cg10591516	1.10E-10	2.49E-08	chr12	125405786	II			0.578
cg06634140	8.80E-07	9.89E-06	chr14	95956325	II			0.5779
cg11192895	4.21E-10	5.59E-08	chr13	21596682	II	LATS2	Body	0.5779
cg02175033	1.03E-05	6.89E-05	chr14	70098523	II	KIAA0247	5'UTR	0.5779
cg09020199	5.40E-07	6.80E-06	chr6	30297320	II	TRIM39;TRIM39	Body;Body	0.5779
cg00044097	4.73E-12	3.37E-09	chr2	106055153	II	FHL2;FHL2	1stExon;5'UTR	0.5778
cg12613632	1.76E-08	5.79E-07	chr1	95385935	II	CNN3	Body	0.5778
cg22243039	6.06E-08	1.35E-06	chr17	42147465	II	G6PC3;G6PC3;G6PC3	TSS1500;TSS1500;TSS1500	0.5776
cg17694130	8.47E-07	9.61E-06	chr4	14858290	I			0.5776
cg17903590	1.16E-10	2.57E-08	chr1	28623081	II			0.5775
cg19974227	2.99E-13	5.31E-10	chr4	3371876	II	RGS12;RGS12;RGS12;RGS12	Body;5'UTR;1stExon;Body	0.5775
cg08300570	1.52E-05	9.46E-05	chr7	92353454	II	CDK6;CDK6	Body;Body	0.5775
cg10123514	2.71E-05	0.00015251	chr6	32904061	II	HLA-DMB	Body	0.5774
cg27076223	6.58E-13	8.82E-10	chr4	40632858	II	RBM47	TSS1500	0.5773
cg25408950	1.59E-05	9.84E-05	chr1	198290080	II	NEK7	3'UTR	0.5773
cg04460364	1.39E-06	1.41E-05	chr17	8370017	II	NDEL1;NDEL1	Body;Body	0.5772
cg15135286	7.47E-12	4.56E-09	chr2	33359281	II	LTBP1;LTBP1;LTBP1;LTBP1;LTBP1	Body;TSS1500;TSS1500;TSS1500;TSS1500	0.5772
cg13765061	6.94E-07	8.23E-06	chr9	78830510	II			0.5772
cg07496207	1.85E-06	1.76E-05	chr5	172280684	II	ERGIC1	Body	0.5772
cg03174521	1.87E-07	3.07E-06	chr11	3177865	II	OSBPL5;OSBPL5;OSBPL5	5'UTR;5'UTR;5'UTR	0.5772
cg19066520	3.85E-09	2.15E-07	chr3	191046547	I	CCDC50;UTS2D;CCDC50	TSS1500;5'UTR;TSS1500	0.5771
cg19782686	2.56E-06	2.27E-05	chr4	124180616	II	SPATA5	Body	0.5771
cg01574390	6.78E-11	1.86E-08	chr16	21623651	II	METTL9;METTL9	Body;Body	0.577
cg11070172	8.75E-07	9.85E-06	chr14	23586812	I	CEBPE	Body	0.5768
cg01830053	3.62E-10	5.10E-08	chr13	41064545	I			0.5767
cg12120750	8.38E-05	0.000390309	chr3	11592700	I	ATG7;ATG7;ATG7	Body;Body;Body	0.5766
cg12994228	1.60E-07	2.73E-06	chr8	125193955	II			0.5765
cg09774932	1.69E-13	3.71E-10	chr12	1725788	II	WNT5B	TSS1500	0.5764
cg00554993	3.90E-07	5.31E-06	chr14	23588616	II	CEBPE	TSS200	0.5764
cg24129390	7.36E-13	9.69E-10	chr13	33780205	II	STARD13;STARD13	TSS200;Body	0.5762
cg17278864	7.38E-11	1.95E-08	chr17	12877321	II	RICH2	Body	0.576
cg13536447	3.32E-05	0.000180035	chr17	36188913	II			0.5759
cg27180671	6.89E-12	4.35E-09	chr17	65527566	II	PITPNC1;PITPNC1	Body;Body	0.5759
cg22486621	9.37E-08	1.85E-06	chr12	2049079	I			0.5759
cg25287257	1.30E-12	1.41E-09	chr7	156798258	I	MNX1;MNX1	Body;Body	0.5757
cg19000647	5.57E-06	4.22E-05	chr2	11885321	II	LPIN1	TSS1500	0.5757
cg25020550	1.72E-08	5.71E-07	chr8	134028958	II	TG	Body	0.5755
cg07658508	9.53E-05	0.00043545	chr4	973177	I	SLC26A1	3'UTR	0.5755
cg20810975	1.84E-08	5.96E-07	chr17	42467199	II	ITGA2B	TSS1500	0.5753
cg00291213	2.54E-06	2.25E-05	chr21	36398056	II	RUNX1	Body	0.5753
cg11952340	2.23E-10	3.79E-08	chr15	63814440	II	USP3	Body	0.5752
cg06175008	2.72E-11	1.06E-08	chr3	71116326	II	FOXP1	Body	0.5752
cg05875421	5.67E-13	7.89E-10	chr14	91709951	II	GPR68	5'UTR	0.5752
cg05587627	1.54E-10	3.03E-08	chr11	118657363	II	DDX6	5'UTR	0.5752
cg03003434	1.53E-13	3.46E-10	chr6	159141722	II	SYTL3	Body	0.575
cg26381210	1.45E-08	5.09E-07	chr10	88632654	II	BMPR1A	5'UTR	0.575
cg00439981	0.000139705	0.000602282	chr6	170684299	II	FAM120B	Body	0.5749
cg25594736	1.15E-05	7.54E-05	chr15	67391147	I	SMAD3	Body	0.5749
cg17879101	3.25E-06	2.74E-05	chr10	126329354	I	FAM53B	Body	0.5749
cg04112866	1.79E-06	1.72E-05	chr2	105925965	II	TGFBRAP1;TGFBRAP1	5'UTR;5'UTR	0.5748
cg04256466	3.28E-09	1.94E-07	chr4	169752398	II	PALLD;PALLD;PALLD;PALLD	Body;Body;Body;TSS1500	0.5748
cg23181573	6.21E-07	7.56E-06	chr17	3863976	II	ATP2A3;ATP2A3;ATP2A3;ATP2A3;ATP2A3;ATP2A3;ATP2A3	Body;Body;Body;Body;Body;Body;Body	0.5748
cg23391090	2.15E-07	3.40E-06	chr10	131631850	I			0.5747
cg18652683	7.87E-11	2.03E-08	chr7	36764140	II	AOAH;AOAH	1stExon;5'UTR	0.5747
cg06547715	9.42E-08	1.86E-06	chr2	218990976	II	CXCR2;CXCR2;CXCR2	5'UTR;5'UTR;1stExon	0.5747
cg06954520	2.36E-09	1.58E-07	chr18	68095624	II			0.5746
cg03714676	9.36E-07	1.04E-05	chr8	48174649	II	KIAA0146	Body	0.5746
cg03240301	1.65E-14	9.20E-11	chr7	23387383	II	IGF2BP3	Body	0.5746
cg17442155	2.48E-06	2.22E-05	chr7	99955675	II	PILRB;PILRB;PILRB;PILRB	5'UTR;1stExon;5'UTR;5'UTR	0.5746
cg11168614	4.19E-10	5.58E-08	chr14	87179368	II			0.5745
cg16152753	3.44E-08	9.16E-07	chr10	23732088	II			0.5745
cg07468327	1.60E-07	2.73E-06	chr16	54170217	II			0.5744
cg14028598	2.35E-05	0.00013577	chr1	171714300	II			0.5744
cg07896832	3.64E-05	0.000194554	chr8	67975874	II	CSPP1;CSPP1;COPS5	TSS1500;TSS1500;TSS1500	0.5743
cg11184109	3.91E-07	5.31E-06	chr3	53164962	II	RFT1	TSS1500	0.5743
cg04519775	6.39E-10	7.17E-08	chr2	231849693	II			0.5743
cg08539872	4.21E-09	2.28E-07	chr10	73004610	I	UNC5B	Body	0.5742
cg23128584	0.000140509	0.000605173	chr10	323649	I	DIP2C	Body	0.5742
cg27051231	1.68E-09	1.28E-07	chr2	232213012	II			0.5742
cg06363968	1.04E-08	4.09E-07	chr16	84629008	I	COTL1	Body	0.5742
cg03305017	1.31E-05	8.41E-05	chr7	151036715	II			0.574
cg23277715	3.52E-15	3.64E-11	chr1	153330068	II	S100A9	TSS1500	0.574
cg03664994	3.03E-05	0.000167131	chr2	55246602	II	RTN4;RTN4;RTN4;RTN4	Body;Body;Body;Body	0.574
cg21075680	1.22E-13	3.04E-10	chr8	117466702	II			0.5738
cg15759721	4.81E-10	6.07E-08	chr17	57918630	II	MIR21	Body	0.5738
cg20210051	4.46E-09	2.36E-07	chr12	41830066	II	PDZRN4;PDZRN4	TSS1500;Body	0.5737
cg19982684	8.81E-06	6.08E-05	chr3	128403035	II			0.5736
cg23542902	7.20E-11	1.93E-08	chr3	193807749	II			0.5735
cg08621957	5.16E-07	6.56E-06	chr2	219181531	II	PNKD	Body	0.5735
cg21852792	2.45E-06	2.19E-05	chr2	71678463	II			0.5734
cg10725937	7.82E-07	9.03E-06	chr6	41130978	II	TREM2	TSS200	0.5733
cg24298539	3.53E-12	2.80E-09	chr8	37378424	II			0.5733
cg22123784	2.83E-06	2.46E-05	chr8	144437507	II			0.5733
cg05260077	5.78E-07	7.15E-06	chr21	37531890	II			0.5732
cg07076751	4.16E-09	2.26E-07	chr6	30647539	II	KIAA1949;KIAA1949	Body;Body	0.5732
cg26488183	1.15E-05	7.53E-05	chr15	75195105	II	C15orf17	Body	0.5731
cg13131015	4.82E-11	1.50E-08	chr12	14849542	II	GUCY2C	TSS200	0.5731
cg17932662	2.92E-06	2.52E-05	chr1	202123442	II	PTPN7;PTPN7	Body;Body	0.5731
cg01406317	1.96E-05	0.000116799	chr16	4397291	II	Magmas	Body	0.573
cg14724419	8.33E-10	8.36E-08	chr11	111178990	I	C11orf93	Body	0.573
cg10933959	2.60E-07	3.92E-06	chr15	100890907	II	FLJ42289;FLJ42289	TSS1500;Body	0.5729
cg16832648	2.39E-06	2.15E-05	chr10	35703322	II	CCNY;CCNY	Body;5'UTR	0.5729
cg21428990	2.67E-12	2.31E-09	chr7	155790277	I			0.5728
cg21427902	5.57E-09	2.71E-07	chr12	20152021	II			0.5728
cg12811871	1.30E-09	1.09E-07	chr4	2322078	I	ZFYVE28	Body	0.5727
cg05583921	0.000189613	0.000781874	chr3	42700678	I	ZBTB47	Body	0.5726
cg09859659	6.96E-06	5.04E-05	chr8	142180109	II	DENND3	Body	0.5726
cg01288184	5.39E-12	3.70E-09	chr18	20811408	II	CABLES1;CABLES1;CABLES1	Body;Body;Body	0.5725
cg14422240	7.75E-08	1.62E-06	chr6	37425031	II	FTSJD2	Body	0.5724
cg19931348	1.66E-12	1.65E-09	chr20	43803224	II	PI3	TSS1500	0.5723
cg00501765	8.97E-07	1.00E-05	chr1	172410217	II	C1orf105	Body	0.5723
cg26514623	1.14E-05	7.48E-05	chr6	13295561	II			0.5722
cg06311863	1.24E-08	4.59E-07	chr3	55508686	I	WNT5A	Body	0.572
cg25820728	1.59E-08	5.42E-07	chr7	1684706	I			0.572
cg14269813	2.42E-09	1.60E-07	chr9	3899055	II	GLIS3;GLIS3;C9orf70	Body;Body;Body	0.572
cg22315192	6.76E-10	7.42E-08	chr11	2920765	I	SLC22A18;SLC22A18AS	TSS200;Body	0.572
cg10103850	7.94E-10	8.11E-08	chr2	40658891	II	SLC8A1;SLC8A1;SLC8A1;SLC8A1	TSS1500;5'UTR;TSS1500;TSS1500	0.572
cg10323962	2.39E-05	0.000137417	chr16	87921685	II	CA5A	3'UTR	0.5719
cg04656070	2.47E-07	3.77E-06	chr8	116661063	II	TRPS1	5'UTR	0.5719
cg23894854	1.84E-05	0.000110737	chr1	112016615	I	C1orf162;C1orf162	1stExon;5'UTR	0.5719
cg04382396	1.12E-05	7.37E-05	chr19	852311	I	ELANE;ELANE	5'UTR;1stExon	0.5719
cg22399133	6.03E-08	1.35E-06	chr2	208989248	I	CRYGD;CRYGD	1stExon;5'UTR	0.5719
cg06422467	2.28E-11	9.48E-09	chr6	30720484	II			0.5718
cg14575356	4.86E-05	0.000247327	chr6	130013903	II	ARHGAP18	Body	0.5715
cg03919488	2.23E-09	1.52E-07	chr12	63179691	II	PPM1H	Body	0.5715
cg05697976	2.28E-05	0.000132382	chr12	29376483	II	FAR2	TSS200	0.5715
cg24865779	1.26E-12	1.38E-09	chr21	34775042	II	IFNGR2	TSS200	0.5715
cg07394914	1.25E-12	1.38E-09	chr4	185371335	II	IRF2	5'UTR	0.5715
cg08812108	2.44E-08	7.23E-07	chr6	2515318	I			0.5714
cg05919238	6.56E-06	4.81E-05	chr17	79244158	II	SLC38A10;SLC38A10	Body;Body	0.5714
cg21876918	1.25E-12	1.38E-09	chr19	2085483	II	MOBKL2A	5'UTR	0.5714
cg16943126	7.24E-07	8.50E-06	chr10	134311114	I			0.5713
cg12297590	9.92E-06	6.70E-05	chr6	158080750	I	ZDHHC14;ZDHHC14	Body;Body	0.5712
cg13474450	1.54E-06	1.52E-05	chr8	142222685	II	SLC45A4	Body	0.5712
cg15658793	1.70E-09	1.28E-07	chr19	3398810	I	NFIC;NFIC	Body;Body	0.5711
cg18463686	9.99E-06	6.74E-05	chr7	141646690	II	CLEC5A;CLEC5A	5'UTR;1stExon	0.571
cg18450254	2.90E-08	8.12E-07	chr3	64200005	II	PRICKLE2	5'UTR	0.5709
cg25702651	1.14E-07	2.13E-06	chr3	192675515	II			0.5708
cg04871472	1.54E-06	1.52E-05	chr2	70268913	II			0.5707
cg04605532	2.20E-12	2.04E-09	chr1	234843592	II			0.5707
cg21268984	2.31E-11	9.55E-09	chr1	8720599	II	RERE;RERE	5'UTR;5'UTR	0.5706
cg11908131	4.21E-05	0.000219657	chr2	106685045	II	C2orf40	Body	0.5706
cg03822873	1.11E-12	1.26E-09	chr7	128899554	II	AHCYL2;AHCYL2	Body;Body	0.5705
cg18842353	6.17E-11	1.74E-08	chr13	97794052	II			0.5705
cg08682625	1.91E-05	0.00011444	chr8	128470793	II	LOC727677	Body	0.5704
cg06061966	2.68E-09	1.71E-07	chr11	46366643	II	DGKZ;DGKZ	TSS1500;Body	0.5703
cg23230830	6.09E-06	4.53E-05	chr1	248903100	II	LOC646627	1stExon	0.5703
cg01351337	7.74E-07	8.96E-06	chr10	103657412	II	C10orf76	Body	0.5702
cg23485307	2.02E-07	3.24E-06	chr3	30706645	II	TGFBR2;TGFBR2	Body;Body	0.5701
cg15497761	1.69E-09	1.28E-07	chr1	155147397	I	TRIM46	Body	0.57
cg19088912	2.23E-09	1.52E-07	chr11	65778210	I	CST6	TSS1500	0.57
cg08160072	9.52E-06	6.48E-05	chr2	40009501	II			0.57
cg26955540	1.07E-09	9.74E-08	chr15	90727570	II	SEMA4B	TSS1500	0.57
cg19350115	8.84E-08	1.78E-06	chr6	136043961	II			0.5699
cg11934688	4.48E-09	2.37E-07	chr3	61623299	I	PTPRG	Body	0.5697
cg09648467	4.43E-11	1.41E-08	chr5	156955280	II	ADAM19	Body	0.5696
cg03549146	8.22E-05	0.000384004	chr16	69966902	I	MIR140;WWP2;WWP2	TSS200;Body;Body	0.5695
cg06838584	4.59E-11	1.45E-08	chr11	2504581	II	KCNQ1;KCNQ1	Body;Body	0.5695
cg23737061	4.14E-10	5.53E-08	chr3	60226328	II	FHIT;FHIT	Body;Body	0.5695
cg21832546	5.04E-05	0.000254827	chr3	52934426	II			0.5694
cg09001226	5.62E-05	0.000279077	chr6	32155082	I	PBX2	Body	0.5694
cg25558288	3.56E-10	5.05E-08	chr11	129145299	II			0.5694
cg19351604	2.90E-05	0.000161284	chr8	1870722	II	ARHGEF10	Body	0.5694
cg04786142	1.75E-09	1.31E-07	chr1	234908381	I			0.5693
cg24628744	2.37E-09	1.58E-07	chr5	134735654	II	H2AFY;H2AFY;H2AFY;H2AFY	TSS1500;TSS200;TSS1500;TSS1500	0.5693
cg22985016	1.42E-09	1.14E-07	chr5	497397	I	SLC9A3	Body	0.5692
cg16489809	2.30E-12	2.09E-09	chr10	97450247	II	TCTN3;TCTN3	Body;Body	0.5692
cg20434422	4.54E-09	2.39E-07	chr1	84831593	II	UOX	Body	0.5692
cg14565465	1.64E-09	1.26E-07	chr9	74298933	II	TMEM2;TMEM2	3'UTR;3'UTR	0.5692
cg03900314	3.45E-05	0.000185901	chr6	31695552	II	DDAH2	Body	0.5691
cg02677635	1.82E-05	0.000109881	chr9	129099507	II	FAM125B;FAM125B	Body;Body	0.569
cg22381248	3.38E-09	1.98E-07	chr1	42003713	II	HIVEP3;HIVEP3	Body;Body	0.569
cg27123392	2.56E-05	0.000145296	chr15	50570473	II	GABPB1;GABPB1	3'UTR;3'UTR	0.569
cg20555305	1.28E-09	1.08E-07	chr8	145626588	I	CPSF1;MIR1234	Body;TSS1500	0.569
cg02889973	1.74E-05	0.000105877	chr1	234977572	II			0.569
cg22722777	9.63E-10	9.14E-08	chr4	87427887	II			0.5689
cg21205663	1.14E-10	2.55E-08	chr3	31269011	II			0.5689
cg01800253	3.89E-07	5.29E-06	chr22	22290866	II	PPM1F	Body	0.5688
cg10378348	6.74E-07	8.04E-06	chr1	6244619	I			0.5688
cg06885823	4.67E-06	3.66E-05	chr5	82675005	II			0.5688
cg04784315	6.98E-07	8.27E-06	chr9	125797284	II	GPR21;RABGAP1	1stExon;Body	0.5687
cg14835981	2.12E-08	6.57E-07	chr7	752715	II	PRKAR1B;PRKAR1B;PRKAR1B;PRKAR1B;PRKAR1B;PRKAR1B;PRKAR1B	TSS200;5'UTR;5'UTR;TSS1500;1stExon;5'UTR;5'UTR	0.5686
cg00668519	9.84E-06	6.65E-05	chr3	11597941	I	VGLL4;ATG7;VGLL4;ATG7;VGLL4;ATG7;VGLL4	3'UTR;3'UTR;3'UTR;3'UTR;3'UTR;3'UTR;3'UTR	0.5686
cg19710326	3.29E-10	4.79E-08	chr2	25609973	II	DTNB;DTNB;DTNB;DTNB;DTNB	Body;Body;Body;Body;Body	0.5685
cg05633523	4.63E-08	1.12E-06	chr15	102156835	I			0.5683
cg04546573	1.35E-10	2.80E-08	chr2	189198567	II	GULP1	5'UTR	0.5682
cg18571045	3.36E-05	0.00018213	chr13	113238006	II	TUBGCP3	Body	0.5682
cg04341343	1.48E-07	2.58E-06	chr2	8784813	II			0.5681
cg06832898	7.98E-06	5.62E-05	chr16	89033785	I	CBFA2T3	Body	0.5681
cg00235484	3.94E-05	0.000207859	chr6	136825415	II	MAP7	Body	0.568
cg12645852	3.23E-05	0.000175946	chr18	74198774	II			0.568
cg00697672	2.74E-09	1.73E-07	chr16	89151343	I			0.568
cg09948350	2.09E-05	0.000123207	chr2	70189092	II	ASPRV1;ASPRV1	5'UTR;1stExon	0.5678
cg05917419	1.07E-09	9.73E-08	chr5	124013536	II	ZNF608	Body	0.5678
cg05117208	1.95E-10	3.50E-08	chr17	40438312	II	STAT5A	TSS1500	0.5677
cg10408731	3.09E-05	0.000169684	chr7	65214843	II	CCT6P1	TSS1500	0.5677
cg07102397	1.20E-05	7.79E-05	chr14	89864727	II	FOXN3;FOXN3	Body;Body	0.5675
cg00539581	9.39E-10	8.99E-08	chr5	66477808	II			0.5674
cg12559197	1.44E-08	5.07E-07	chr5	76654783	II	PDE8B;PDE8B;PDE8B;PDE8B;PDE8B	Body;Body;Body;Body;Body	0.5674
cg07834069	1.08E-05	7.16E-05	chr17	72524918	II	CD300LB	Body	0.5674
cg13023677	3.31E-07	4.69E-06	chr5	137675418	II	FAM53C;FAM53C	5'UTR;5'UTR	0.5672
cg09976669	9.55E-07	1.05E-05	chr11	9738663	II	SWAP70	Body	0.5672
cg04036920	3.08E-07	4.45E-06	chr11	33562503	II	C11orf41	TSS1500	0.5672
cg02322400	1.73E-10	3.25E-08	chr11	95980186	II	MAML2	Body	0.5671
cg09010699	1.75E-05	0.0001064	chr3	195171693	II			0.5671
cg26696162	3.14E-05	0.000171915	chr6	151709522	II	ZBTB2	5'UTR	0.5669
cg06782204	9.98E-12	5.55E-09	chr12	4030007	II			0.5668
cg11658060	1.99E-09	1.42E-07	chr12	106514420	II	NUAK1	Body	0.5667
cg25448856	3.82E-05	0.000202738	chr12	93172875	II	EEA1	Body	0.5667
cg04493247	3.59E-06	2.97E-05	chr7	72719224	I	NSUN5;NSUN5;NSUN5;NSUN5	Body;Body;Body;Body	0.5667
cg05614346	1.16E-07	2.16E-06	chr5	176858608	I	GRK6;GRK6;GRK6	Body;Body;Body	0.5665
cg23521140	1.63E-13	3.62E-10	chr2	37617601	I			0.5663
cg05697866	4.56E-10	5.88E-08	chr1	2437200	I			0.5662
cg15134583	2.37E-07	3.64E-06	chr1	224015075	II	TP53BP2;TP53BP2	Body;5'UTR	0.5661
cg02737554	2.56E-10	4.12E-08	chr3	36690229	II			0.5661
cg22708087	1.28E-09	1.08E-07	chr13	32780062	II	FRY	Body	0.5661
cg02379560	3.55E-12	2.80E-09	chr4	40859280	I	APBB2;APBB2;APBB2;APBB2;APBB2;APBB2;APBB2	Body;TSS200;TSS200;Body;TSS200;Body;TSS200	0.5659
cg12991306	9.66E-10	9.15E-08	chr8	27941405	II	C8orf80	TSS200	0.5659
cg14611767	9.60E-06	6.52E-05	chr9	134127575	II			0.5659
cg03342674	1.18E-10	2.60E-08	chr9	140193776	II			0.5658
cg07441944	2.63E-11	1.04E-08	chr11	44623459	II	CD82;CD82	Body;Body	0.5658
cg26305174	4.16E-08	1.04E-06	chr7	100463583	I	SLC12A9;TRIP6	Body;TSS1500	0.5657
cg04952324	9.16E-09	3.78E-07	chr7	73727108	II	CLIP2;CLIP2	5'UTR;5'UTR	0.5657
cg11014468	2.49E-06	2.22E-05	chr3	53362965	II	DCP1A	Body	0.5657
cg10679182	5.03E-05	0.000254491	chr7	133225096	II	EXOC4	Body	0.5656
cg17627654	1.70E-10	3.20E-08	chr11	70508410	I	SHANK2;SHANK2	Body;TSS1500	0.5655
cg15572396	9.74E-10	9.19E-08	chr3	58321349	II	PXK	Body	0.5654
cg04353769	5.40E-09	2.66E-07	chr11	59951557	II	MS4A6A;MS4A6A;MS4A6A	TSS1500;TSS1500;TSS1500	0.5653
cg20992181	1.24E-09	1.07E-07	chr11	69706285	I			0.5652
cg01288724	1.98E-07	3.20E-06	chr5	142575122	II	ARHGAP26;ARHGAP26	Body;Body	0.5652
cg21495704	3.23E-05	0.00017606	chr19	36399346	I	TYROBP;TYROBP	TSS200;TSS200	0.5651
cg24592751	5.49E-10	6.54E-08	chr4	140088996	II			0.5651
cg07474842	8.07E-13	1.03E-09	chr6	136915088	II	MAP3K5	Body	0.5649
cg00638062	5.86E-10	6.84E-08	chr8	108519393	II			0.5649
cg21341487	1.28E-06	1.32E-05	chr20	60760919	II	GTPBP5	5'UTR	0.5648
cg16463452	7.91E-08	1.64E-06	chr13	29195249	II			0.5648
cg17953716	1.78E-07	2.95E-06	chr8	1915004	I			0.5648
cg06857116	1.31E-08	4.76E-07	chr17	15885326	II	ZSWIM7;ZSWIM7	Body;Body	0.5647
cg20590797	5.30E-11	1.59E-08	chr17	48253122	II	SGCA;SGCA	3'UTR;3'UTR	0.5647
cg25105688	1.62E-05	9.97E-05	chr1	78452127	II			0.5646
cg08840010	5.48E-06	4.16E-05	chr1	8000314	II	TNFRSF9	5'UTR	0.5646
cg14554468	2.37E-06	2.13E-05	chr17	28696496	II			0.5646
cg09920804	2.58E-09	1.67E-07	chr8	42053994	II	PLAT;PLAT	5'UTR;5'UTR	0.5645
cg11153071	7.98E-05	0.000374671	chr17	78748077	I	RPTOR;RPTOR	Body;Body	0.5644
cg08984272	8.56E-11	2.14E-08	chr2	149884320	II			0.5643
cg21223983	4.40E-09	2.34E-07	chr12	95072169	II			0.5643
cg18107006	3.89E-05	0.00020547	chr2	38831166	II	HNRPLL;HNRPLL	TSS1500;TSS1500	0.5642
cg23205648	3.06E-12	2.53E-09	chr13	46742691	II	LCP1	5'UTR	0.5641
cg12339920	7.99E-11	2.05E-08	chr5	135370288	II	TGFBI	Body	0.5641
cg10506318	9.62E-06	6.53E-05	chr5	60239580	II	ERCC8;NDUFAF2	Body;TSS1500	0.5641
cg17385088	5.70E-07	7.08E-06	chr4	153611560	II			0.564
cg02737268	1.16E-07	2.17E-06	chr20	3780182	I	CDC25B;CDC25B;CDC25B	Body;Body;Body	0.5639
cg06153925	0.000141945	0.000610408	chr17	78755379	I	RPTOR;RPTOR	Body;Body	0.5639
cg02044895	1.72E-08	5.71E-07	chr11	58343318	II	LPXN;LPXN;LPXN	Body;1stExon;5'UTR	0.5637
cg06047587	2.54E-09	1.65E-07	chr3	117118875	II			0.5637
cg27176729	4.59E-05	0.00023601	chr1	181056650	II	IER5	TSS1500	0.5637
cg07906724	3.25E-15	3.56E-11	chr8	42623946	II	CHRNA6	TSS1500	0.5634
cg23600372	6.61E-07	7.92E-06	chr12	56036796	II			0.5634
cg14102437	3.74E-12	2.89E-09	chr2	33359688	II	LTBP1;LTBP1;LTBP1;LTBP1;LTBP1;LTBP1;LTBP1;LTBP1;LTBP1	1stExon;5'UTR;5'UTR;5'UTR;1stExon;Body;1stExon;1stExon;5'UTR	0.5633
cg21892720	1.12E-05	7.38E-05	chr19	54877827	II	LAIR1;LAIR1	TSS1500;TSS1500	0.5633
cg13832670	3.50E-05	0.000188139	chr7	137646869	II	CREB3L2	Body	0.5633
cg16713889	2.53E-05	0.000143911	chr14	74409552	II	FAM161B	Body	0.5633
cg08622198	2.33E-10	3.88E-08	chr1	239979505	II	CHRM3	5'UTR	0.5632
cg26275360	7.17E-11	1.93E-08	chr8	52852168	II			0.5632
cg11650763	5.92E-12	3.96E-09	chr5	92930530	II			0.5632
cg01247537	0.000122275	0.000537414	chr6	27842098	I	HIST1H4L	TSS1500	0.5631
cg13035743	8.19E-09	3.51E-07	chr6	32119685	II	PRRT1;PRRT1	1stExon;5'UTR	0.563
cg18812353	2.89E-06	2.50E-05	chr15	56385430	II	RFX7	3'UTR	0.563
cg02607972	2.38E-05	0.000136959	chr2	25964061	II	ASXL2	3'UTR	0.5629
cg24559261	1.13E-10	2.53E-08	chr11	126177731	II	DCPS	Body	0.5628
cg20511815	2.22E-09	1.51E-07	chr7	5537036	II	MIR589;FBXL18	TSS1500;Body	0.5628
cg22820233	2.64E-05	0.000149175	chr19	55385581	II	FCAR;FCAR;FCAR;FCAR;FCAR;FCAR;FCAR;FCAR;FCAR;FCAR;FCAR;FCAR;FCAR;FCAR;FCAR;FCAR;FCAR;FCAR	1stExon;1stExon;1stExon;1stExon;5'UTR;1stExon;5'UTR;1stExon;1stExon;5'UTR;5'UTR;5'UTR;5'UTR;1stExon;5'UTR;5'UTR;5'UTR;1stExon	0.5628
cg14187687	5.10E-05	0.000257249	chr14	55249770	II	SAMD4A;SAMD4A;SAMD4A	Body;Body;Body	0.5627
cg01882871	1.28E-09	1.08E-07	chr17	32575548	II			0.5627
cg04179740	3.27E-05	0.000177834	chr10	73516760	II	CDH23;C10orf54	Body;Body	0.5627
cg03290977	2.19E-14	1.06E-10	chr4	15402686	II	C1QTNF7;C1QTNF7	Body;5'UTR	0.5627
cg22117805	1.61E-05	9.93E-05	chr11	36422455	II	PRR5L;PRR5L;PRR5L;PRR5L	5'UTR;5'UTR;TSS200;Body	0.5626
cg08446539	1.34E-09	1.11E-07	chr12	25541565	II			0.5626
cg07254421	1.35E-11	6.76E-09	chr5	36657993	II	SLC1A3;SLC1A3	Body;Body	0.5625
cg04132540	9.64E-12	5.44E-09	chr8	56851846	II	LYN;LYN	5'UTR;5'UTR	0.5625
cg17056618	9.73E-09	3.93E-07	chr13	50216117	II			0.5624
cg12535715	2.83E-08	8.00E-07	chr8	38831693	II	HTRA4;HTRA4	1stExon;5'UTR	0.5623
cg22004069	7.02E-10	7.58E-08	chr19	5585648	II			0.5622
cg27599211	7.28E-11	1.94E-08	chr12	117483006	I	TESC;TESC;TESC	Body;Body;Body	0.5622
cg10251229	4.98E-07	6.39E-06	chr7	630581	II	PRKAR1B;PRKAR1B;PRKAR1B;PRKAR1B;PRKAR1B;PRKAR1B	Body;Body;Body;Body;Body;Body	0.5621
cg25919177	5.85E-05	0.000288954	chr19	3355151	II			0.562
cg02911509	5.28E-10	6.38E-08	chr22	44568770	II	PARVG;PARVG	TSS200;TSS200	0.562
cg00287536	7.16E-05	0.000341913	chr10	34925718	I	PARD3	Body	0.562
cg05145233	3.84E-10	5.28E-08	chr16	89169858	I	ACSF3;ACSF3;ACSF3	Body;Body;Body	0.5619
cg17496887	5.83E-08	1.32E-06	chr1	153387707	II	S100A7A	TSS1500	0.5617
cg05502349	2.61E-11	1.03E-08	chr17	41969698	II	MPP2	Body	0.5616
cg13079571	2.53E-06	2.25E-05	chr6	30297257	II	TRIM39;TRIM39	Body;Body	0.5614
cg15033269	5.46E-14	1.94E-10	chr3	42631489	II	SS18L2	TSS1500	0.5613
cg00444740	9.12E-06	6.25E-05	chr8	129162178	II	MIR1208	TSS200	0.5613
cg27044455	3.35E-10	4.86E-08	chr5	149878183	II			0.5612
cg04533116	2.63E-07	3.95E-06	chr5	1169063	II			0.5612
cg07069742	1.40E-10	2.87E-08	chr3	59644285	II			0.5611
cg16548911	5.87E-06	4.39E-05	chr16	50347766	II	ADCY7	Body	0.5611
cg23093870	1.56E-10	3.05E-08	chr15	69853853	II	LOC145837	TSS1500	0.5611
cg01701649	3.38E-06	2.83E-05	chr16	48589954	II	N4BP1	Body	0.561
cg05631194	7.91E-09	3.43E-07	chr6	31146417	II	PSORS1C3	TSS1500	0.5609
cg04915300	2.44E-09	1.61E-07	chr2	157314925	II	GPD2;GPD2	5'UTR;5'UTR	0.5609
cg01561304	5.66E-06	4.27E-05	chr5	177913485	I	COL23A1	Body	0.5609
cg02041484	1.73E-05	0.00010539	chr7	129266958	II	NRF1	5'UTR	0.5608
cg06759993	2.94E-09	1.81E-07	chr6	144065203	II	PHACTR2;PHACTR2;PHACTR2;PHACTR2	Body;Body;Body;Body	0.5607
cg15724534	6.66E-06	4.86E-05	chr2	211018363	II	C2orf67	Body	0.5607
cg26841425	3.86E-06	3.14E-05	chr10	45958771	II	MARCH8;MARCH8;MARCH8	Body;Body;Body	0.5606
cg00637104	1.26E-05	8.15E-05	chr20	1785303	II			0.5606
cg24982541	5.56E-06	4.21E-05	chr5	96078678	II	CAST;CAST;CAST;CAST;CAST;CAST;CAST;CAST;CAST;CAST;CAST	TSS1500;Body;Body;Body;Body;Body;Body;Body;Body;Body;Body	0.5606
cg08175413	2.69E-05	0.000151456	chr5	96294187	II	LNPEP;LNPEP;LNPEP	Body;5'UTR;1stExon	0.5604
cg14414903	1.43E-05	9.02E-05	chr2	240171712	I	HDAC4	Body	0.5602
cg00343433	3.22E-06	2.72E-05	chr8	62600110	II	ASPH;ASPH;ASPH;ASPH;ASPH;ASPH;ASPH;ASPH;ASPH;ASPH;ASPH;ASPH	Body;Body;Body;Body;Body;Body;Body;Body;Body;Body;Body;Body	0.5602
cg20241876	1.10E-07	2.08E-06	chr6	32180045	II	NOTCH4	Body	0.5601
cg26366091	2.24E-12	2.06E-09	chr1	111770274	II	CHI3L2;CHI3L2	TSS200;TSS200	0.5601
cg01290568	8.08E-06	5.68E-05	chr2	113593859	II	IL1B	5'UTR	0.56
cg07345934	1.20E-14	7.70E-11	chr1	31845943	I	FABP3	TSS200	0.5598
cg05694021	7.45E-10	7.82E-08	chr12	19699504	II			0.5597
cg00164282	1.67E-10	3.17E-08	chr17	30830732	II	MYO1D	Body	0.5597
cg11357013	6.71E-06	4.89E-05	chr15	73588054	II	NEO1	Body	0.5596
cg14236758	8.15E-10	8.26E-08	chr9	137252129	II	RXRA	Body	0.5596
cg18405330	2.07E-07	3.31E-06	chr6	164171960	II			0.5596
cg13321166	3.05E-06	2.61E-05	chr11	59824038	II	MS4A3;MS4A3;MS4A3	TSS200;TSS200;TSS200	0.5596
cg00095688	5.46E-11	1.62E-08	chr1	2003864	II	PRKCZ;PRKCZ	TSS1500;Body	0.5595
cg07805500	6.98E-05	0.000334928	chr6	151380818	II	MTHFD1L	Body	0.5594
cg11959316	4.12E-10	5.52E-08	chr1	57001742	II	PPAP2B;PPAP2B	Body;Body	0.5594
cg13591783	2.27E-14	1.09E-10	chr9	75768868	II	ANXA1	5'UTR	0.5592
cg10111352	3.22E-07	4.59E-06	chr16	16082095	II	ABCC1;ABCC1;ABCC1;ABCC1;ABCC1	Body;Body;Body;Body;Body	0.5592
cg27267227	3.62E-12	2.84E-09	chr16	29888023	I	SEZ6L2;SEZ6L2;SEZ6L2;SEZ6L2	Body;Body;Body;Body	0.559
cg05714729	1.27E-05	8.17E-05	chr18	33234096	II	GALNT1	TSS1500	0.559
cg02506984	1.82E-05	0.000109687	chr7	151213164	II	RHEB	Body	0.5589
cg17463083	1.91E-05	0.000114407	chr17	62153284	II	ERN1	Body	0.5589
cg10925991	1.28E-09	1.08E-07	chr4	40324096	II			0.5588
cg23551494	3.41E-11	1.22E-08	chr17	39495535	II			0.5588
cg21184369	2.44E-05	0.000139656	chr8	38831148	II	HTRA4;PLEKHA2	TSS1500;3'UTR	0.5588
cg07890238	1.44E-12	1.51E-09	chr8	8182454	II	PRAGMIN	Body	0.5587
cg04247152	1.99E-06	1.86E-05	chr16	88590325	I	ZFPM1	Body	0.5586
cg16852955	1.20E-07	2.22E-06	chr2	227773531	I	RHBDD1;RHBDD1	Body;Body	0.5585
cg22745369	6.58E-05	0.000318751	chr6	3517953	II			0.5585
cg24368031	1.72E-10	3.23E-08	chr17	60726097	I	MRC2	Body	0.5585
cg20720686	5.44E-06	4.13E-05	chr7	75582881	II	POR	5'UTR	0.5584
cg09195271	5.82E-11	1.68E-08	chr1	20142497	II	RNF186	TSS1500	0.5582
cg21773297	2.67E-07	3.99E-06	chr8	2049910	II	MYOM2	Body	0.5582
cg15334250	8.07E-07	9.25E-06	chr3	184297495	II	EPHB3	Body	0.5581
cg21663341	2.04E-14	1.02E-10	chr11	46366884	I	DGKZ;DGKZ	TSS200;Body	0.5581
cg17090600	1.48E-11	7.18E-09	chr10	80348297	II			0.5581
cg15015109	2.95E-06	2.54E-05	chr17	65136480	II	HELZ	Body	0.5579
cg21738443	5.96E-11	1.71E-08	chr12	12473531	II			0.5579
cg00472277	6.34E-05	0.000308851	chr11	2327755	I	TSPAN32	Body	0.5578
cg24199006	8.93E-13	1.10E-09	chr10	106089203	II	ITPRIP	5'UTR	0.5577
cg08438529	3.63E-11	1.26E-08	chr16	1052939	I			0.5577
cg24710655	7.30E-08	1.55E-06	chr8	145086714	II	SPATC1;SPATC1	1stExon;1stExon	0.5577
cg08858649	1.01E-12	1.18E-09	chr6	30139903	I	TRIM15	Body	0.5576
cg19735804	2.50E-09	1.64E-07	chr7	142421812	II			0.5576
cg15961455	2.12E-05	0.000124536	chr1	23590501	II			0.5576
cg10058766	5.77E-06	4.34E-05	chr1	12186079	I	TNFRSF8;TNFRSF8;TNFRSF8	1stExon;5'UTR;Body	0.5574
cg08633074	6.63E-06	4.85E-05	chr16	11837719	II	TXNDC11	TSS1500	0.5574
cg00895174	5.38E-08	1.24E-06	chr16	14729433	I	BFAR	5'UTR	0.5574
cg17072494	2.00E-08	6.33E-07	chr6	149401166	II			0.5574
cg03553758	9.51E-10	9.07E-08	chr5	121456948	II			0.5574
cg07136111	5.78E-06	4.34E-05	chr7	30829005	II	FAM188B	Body	0.5573
cg15964132	1.53E-05	9.55E-05	chr11	3175636	I	OSBPL5;OSBPL5;OSBPL5	5'UTR;5'UTR;5'UTR	0.5572
cg15258980	6.48E-07	7.80E-06	chr2	68961597	II	ARHGAP25;ARHGAP25	TSS1500;TSS1500	0.5572
cg26508200	1.19E-06	1.25E-05	chr12	109235071	II	SSH1;SSH1	Body;Body	0.5572
cg14136168	2.57E-07	3.88E-06	chr9	139129886	II	QSOX2	Body	0.5572
cg23272088	2.72E-09	1.73E-07	chr11	2504813	II	KCNQ1;KCNQ1	Body;Body	0.5571
cg16377679	2.62E-10	4.18E-08	chr5	58388744	II	PDE4D;PDE4D;PDE4D	Body;Body;Body	0.5571
cg09569850	3.74E-12	2.89E-09	chr2	64955034	II			0.557
cg02969426	2.19E-10	3.76E-08	chr13	45775005	II	KCTD4;GTF2F2;KCTD4	5'UTR;Body;1stExon	0.557
cg20612299	5.61E-06	4.24E-05	chr8	131308633	II	ASAP1IT1;ASAP1	Body;Body	0.557
cg15397593	7.68E-08	1.61E-06	chr12	2273119	I	CACNA1C;CACNA1C;CACNA1C;CACNA1C;CACNA1C;CACNA1C;CACNA1C;CACNA1C;CACNA1C;CACNA1C;CACNA1C;CACNA1C;CACNA1C;CACNA1C;CACNA1C;CACNA1C;CACNA1C;CACNA1C;CACNA1C;CACNA1C;CACNA1C;CACNA1C;CACNA1C	Body;Body;Body;Body;Body;Body;Body;Body;Body;Body;Body;Body;Body;Body;Body;Body;Body;Body;Body;Body;Body;Body;Body	0.5569
cg17755554	8.44E-11	2.13E-08	chr3	24034017	II			0.5569
cg18367631	5.15E-05	0.000259693	chr7	653309	I	PRKAR1B;PRKAR1B;PRKAR1B;PRKAR1B;PRKAR1B;PRKAR1B	Body;Body;Body;Body;Body;Body	0.5569
cg20438460	1.12E-11	5.94E-09	chr2	146580994	II			0.5569
cg01440934	4.66E-05	0.000239077	chr1	47051752	II	MKNK1;MKNK1;MKNK1;MKNK1;MKNK1	Body;Body;Body;Body;Body	0.5568
cg18558767	3.30E-06	2.78E-05	chr3	71592056	II	FOXP1;MIR1284;FOXP1	5'UTR;TSS1500;5'UTR	0.5567
cg18390025	1.39E-05	8.82E-05	chr10	103986736	II	ELOVL3	Body	0.5567
cg16985288	1.65E-12	1.65E-09	chr1	227015456	II			0.5567
cg13800005	4.00E-09	2.21E-07	chr7	39629290	II			0.5566
cg09739398	6.68E-05	0.000322666	chr11	47416886	I			0.5566
cg01479396	6.15E-06	4.57E-05	chr17	7529693	II	SHBG;SAT2	Body;3'UTR	0.5565
cg12709880	5.25E-05	0.000263674	chr18	21163172	II	NPC1	Body	0.5564
cg13668207	1.81E-09	1.33E-07	chr12	65904452	I			0.5564
cg04710115	1.40E-10	2.87E-08	chr6	41123396	II	TREML1	TSS1500	0.5563
cg14118946	2.03E-08	6.39E-07	chr9	34986905	II			0.5563
cg07219303	9.80E-09	3.95E-07	chr4	100140905	II	ADH6;ADH6	TSS1500;TSS1500	0.5563
cg13716585	2.21E-05	0.000128683	chr14	22917809	II			0.5562
cg04484126	6.40E-06	4.71E-05	chr7	65839403	II			0.5561
cg17302896	3.73E-09	2.11E-07	chr5	149543483	II			0.5561
cg13304825	3.40E-10	4.90E-08	chr17	79297548	II	TMEM105	5'UTR	0.5559
cg12809098	2.35E-05	0.000135598	chr8	142165310	II	DENND3	Body	0.5558
cg26877678	1.06E-05	7.06E-05	chr17	25856540	II	KSR1	5'UTR	0.5558
cg06133110	3.03E-12	2.52E-09	chr7	30028307	II	SCRN1;SCRN1;SCRN1;SCRN1	5'UTR;Body;5'UTR;5'UTR	0.5557
cg04304036	1.49E-06	1.49E-05	chr16	68334619	II	SLC7A6;SLC7A6;SLC7A6OS	3'UTR;3'UTR;3'UTR	0.5557
cg08594651	5.44E-06	4.14E-05	chr11	47415397	I			0.5557
cg22652378	3.91E-07	5.32E-06	chr17	78533842	II	RPTOR;RPTOR	Body;Body	0.5557
cg12299361	5.18E-06	3.98E-05	chr1	53796769	II			0.5555
cg07986469	1.02E-08	4.05E-07	chr10	129795003	II	PTPRE	5'UTR	0.5554
cg00502926	1.02E-08	4.04E-07	chr14	21510056	II	RNASE7	TSS1500	0.5554
cg01154353	3.52E-08	9.31E-07	chr13	44953908	II	SERP2	Body	0.5553
cg20049422	1.23E-05	7.97E-05	chr15	26044289	I	ATP10A	Body	0.5553
cg14417099	1.88E-05	0.000112975	chr6	150073879	II	PCMT1	Body	0.5553
cg11715474	5.57E-09	2.71E-07	chr2	119977813	II			0.5552
cg24964368	1.32E-05	8.45E-05	chr19	52264413	II	FPR2	TSS200	0.5552
cg03801286	4.38E-06	3.48E-05	chr21	35884508	II	KCNE1	TSS1500	0.5552
cg24921808	1.23E-09	1.06E-07	chr19	740313	I	PALM;PALM	Body;Body	0.5551
cg05486872	1.01E-05	6.81E-05	chr18	3066822	II	MYOM1;MYOM1	3'UTR;3'UTR	0.5551
cg16240480	2.39E-11	9.79E-09	chr1	236557473	II	EDARADD;EDARADD	TSS1500;TSS1500	0.5551
cg18556822	1.81E-09	1.33E-07	chr2	169658881	II	NOSTRIN;NOSTRIN;NOSTRIN;NOSTRIN	5'UTR;TSS1500;TSS1500;TSS1500	0.555
cg16762030	3.87E-06	3.16E-05	chr15	50148234	II			0.555
cg21320567	1.78E-05	0.000107846	chr8	67975880	II	CSPP1;CSPP1;COPS5	TSS1500;TSS1500;TSS1500	0.5549
cg10806146	2.65E-13	4.84E-10	chr8	42356871	I	SLC20A2	5'UTR	0.5549
cg13972706	4.12E-12	3.07E-09	chr6	144671686	II	UTRN	Body	0.5548
cg10666909	7.14E-07	8.42E-06	chr6	32820249	II	TAP1	Body	0.5547
cg09163720	1.85E-05	0.000111574	chr10	134400506	II	INPP5A	Body	0.5547
cg03364486	2.57E-09	1.67E-07	chr8	29172968	II			0.5546
cg17029721	7.81E-10	8.03E-08	chr1	27317434	II			0.5545
cg23651889	8.04E-08	1.66E-06	chr3	188115336	II	LPP;LPP;LPP	5'UTR;5'UTR;5'UTR	0.5543
cg07146912	1.68E-11	7.77E-09	chr3	73671377	II	PDZRN3	Body	0.5542
cg14249520	1.31E-07	2.37E-06	chr11	68530177	I	CPT1A;CPT1A	Body;Body	0.5542
cg25731553	5.12E-11	1.56E-08	chr15	101715276	II			0.5541
cg11948905	6.88E-06	4.99E-05	chr5	53920730	II			0.554
cg15248035	1.70E-05	0.000103757	chr9	36169949	II	CCIN	1stExon	0.554
cg14742445	3.34E-13	5.68E-10	chr22	30195299	II	ASCC2	Body	0.5539
cg04278110	3.60E-08	9.43E-07	chr2	198063759	II	ANKRD44	TSS1500	0.5539
cg18183163	2.82E-05	0.000157409	chr2	171574141	I	SP5	3'UTR	0.5538
cg22074114	3.10E-06	2.64E-05	chr3	134326341	II	KY	Body	0.5538
cg24516259	1.46E-11	7.09E-09	chr1	2428864	I	PLCH2	Body	0.5537
cg13468685	2.32E-05	0.000133944	chr2	68592737	II	PLEK	Body	0.5536
cg01747796	7.94E-08	1.65E-06	chr1	59040648	II			0.5535
cg09303642	1.22E-05	7.90E-05	chr12	54690818	II	NFE2;NFE2	TSS1500;5'UTR	0.5535
cg17218813	3.20E-11	1.18E-08	chr6	32119616	II	PRRT1;PRRT1	1stExon;5'UTR	0.5534
cg19410609	5.46E-05	0.000272742	chr2	31541350	II			0.5534
cg24315421	5.07E-10	6.25E-08	chr1	208040253	II			0.5534
cg09396217	7.59E-14	2.26E-10	chr8	108510286	II	ANGPT1	TSS200	0.5533
cg02309655	9.41E-10	9.00E-08	chr19	2588629	II	GNG7	5'UTR	0.5532
cg02832512	3.53E-08	9.31E-07	chr6	22113516	II	FLJ22536	Body	0.5532
cg17078883	1.22E-06	1.27E-05	chr10	28759936	II			0.5532
cg07916589	2.03E-09	1.44E-07	chr7	156797346	II			0.5531
cg06943912	1.27E-05	8.19E-05	chr19	10715612	I	SLC44A2	Body	0.553
cg08356637	3.25E-05	0.000176986	chr11	8385767	I			0.553
cg13057663	1.61E-05	9.95E-05	chr8	37805275	II			0.5529
cg11721464	6.06E-13	8.27E-10	chr19	42703763	II	DEDD2	Body	0.5529
cg17737835	1.68E-09	1.28E-07	chr12	2027805	II	CACNA2D4;CACNA2D4	1stExon;5'UTR	0.5528
cg02768721	2.62E-06	2.31E-05	chr7	158221370	I	PTPRN2;PTPRN2;PTPRN2	Body;Body;Body	0.5527
cg19620994	1.11E-05	7.36E-05	chr1	12774904	II	AADACL3;AADACL3	TSS1500;TSS1500	0.5527
cg17300047	5.51E-08	1.27E-06	chr13	49108353	II	RCBTB2	TSS1500	0.5527
cg12107247	7.52E-11	1.98E-08	chr17	75759464	II			0.5526
cg23599224	2.56E-05	0.000145409	chr4	68334446	II			0.5524
cg05166871	1.09E-08	4.23E-07	chr17	46233714	II	SKAP1;SKAP1	Body;Body	0.5524
cg12491643	5.29E-10	6.38E-08	chr15	63753697	I			0.5524
cg07159230	1.68E-07	2.84E-06	chr1	10731250	II	CASZ1;CASZ1	Body;Body	0.5524
cg10432569	5.93E-10	6.88E-08	chr17	46709858	II	MIR196A1	Body	0.5523
cg25576997	4.83E-05	0.000246037	chr14	56257750	II	C14orf34;C14orf34	Body;Body	0.5523
cg25535418	2.15E-10	3.71E-08	chr6	144386474	II	PLAGL1;PLAGL1	TSS1500;TSS1500	0.5523
cg21607965	3.02E-07	4.37E-06	chr7	2648289	II	IQCE;IQCE	Body;Body	0.5523
cg06706156	1.76E-05	0.000106733	chr1	230183251	II			0.5523
cg05255811	4.89E-10	6.11E-08	chr6	39192009	II	KCNK5	Body	0.5522
cg01498832	2.17E-06	1.99E-05	chr17	78682934	II	RPTOR;RPTOR	Body;Body	0.5522
cg02065051	1.04E-06	1.12E-05	chr20	25674725	II	ZNF337	5'UTR	0.552
cg02806156	4.52E-05	0.000233064	chr12	89728752	II			0.552
cg06570358	4.18E-05	0.000218062	chr4	148928832	II	ARHGAP10	Body	0.552
cg05878887	4.38E-09	2.33E-07	chr3	99620389	II	C3orf26;FILIP1L;MIR548G;FILIP1L	Body;Body;Body;Body	0.5519
cg11789612	2.52E-10	4.09E-08	chr15	41794412	I	ITPKA	Body	0.5518
cg03334072	1.54E-09	1.20E-07	chr7	150435779	II	GIMAP5	5'UTR	0.5518
cg25099490	9.67E-07	1.06E-05	chr14	23583133	II			0.5517
cg14138235	5.78E-06	4.34E-05	chr14	56281968	II			0.5516
cg00335124	5.70E-05	0.00028263	chr5	58652808	II	PDE4D;PDE4D;PDE4D	Body;Body;Body	0.5516
cg22212414	2.47E-14	1.16E-10	chr21	34775032	I	IFNGR2	TSS200	0.5515
cg21928095	1.55E-06	1.53E-05	chr19	36100748	II			0.5515
cg13979562	2.33E-05	0.000134773	chr9	138967844	II	NACC2	5'UTR	0.5515
cg00578614	2.21E-10	3.78E-08	chr6	30070403	II			0.5515
cg15030789	1.02E-07	1.96E-06	chr1	27438378	II	SLC9A1	Body	0.5515
cg09129050	4.16E-10	5.55E-08	chr11	64478374	II	NRXN2;NRXN2	Body;Body	0.5515
cg04093633	4.34E-10	5.69E-08	chr15	82469848	II	EFTUD1;EFTUD1	Body;Body	0.5514
cg26709988	0.000246416	0.000979265	chr16	84860918	I	CRISPLD2	5'UTR	0.5513
cg24361586	1.38E-06	1.40E-05	chr17	62744534	II			0.5513
cg25446061	2.51E-07	3.82E-06	chr2	169967583	II			0.5513
cg18990313	5.03E-10	6.23E-08	chr8	38831598	I	HTRA4	TSS200	0.5513
cg09271097	2.13E-05	0.000125063	chr7	137620868	II	CREB3L2	Body	0.5512
cg25638611	1.87E-08	6.03E-07	chr11	70508420	I	SHANK2;SHANK2	Body;TSS1500	0.5512
cg04830629	1.51E-10	3.01E-08	chr12	71558336	II			0.5512
cg21426759	5.50E-06	4.17E-05	chr6	30303126	II	TRIM39;TRIM39	Body;Body	0.551
cg18817459	3.56E-11	1.25E-08	chr6	107977784	II	SOBP	3'UTR	0.551
cg04266202	3.40E-06	2.84E-05	chr17	56352895	II	MPO	Body	0.551
cg05098343	1.24E-11	6.43E-09	chr7	37071686	II	ELMO1	Body	0.551
cg16346032	1.19E-08	4.49E-07	chr1	180100912	II			0.5509
cg27553947	1.77E-06	1.70E-05	chr1	9819767	I	CLSTN1;CLSTN1	Body;Body	0.5509
cg03126694	1.11E-07	2.10E-06	chr13	49001104	II	LPAR6;LPAR6;RB1	TSS200;5'UTR;Body	0.5509
cg15909056	6.25E-10	7.08E-08	chr12	71837175	II	LGR5	Body	0.5509
cg16441068	4.36E-05	0.000226216	chr14	103112066	II	RCOR1	Body	0.5508
cg24159247	1.84E-09	1.35E-07	chr3	4575483	I	ITPR1;ITPR1;ITPR1	Body;Body;Body	0.5508
cg27307183	1.71E-05	0.000104425	chr6	4890095	II	CDYL;CDYL;CDYL;CDYL	5'UTR;Body;Body;TSS200	0.5508
cg07165029	3.76E-11	1.29E-08	chr3	65715359	II	MAGI1;MAGI1;MAGI1	Body;Body;Body	0.5508
cg25006077	3.34E-05	0.000180879	chr3	152176018	II	MBNL1;MBNL1;MBNL1;MBNL1;MBNL1;MBNL1;MBNL1	Body;Body;Body;Body;Body;Body;Body	0.5508
cg10820936	5.21E-14	1.87E-10	chr2	216871234	II	MREG	Body	0.5508
cg02059176	3.78E-13	6.13E-10	chr2	44327637	II			0.5506
cg06289802	3.46E-06	2.88E-05	chr17	72748189	II	SLC9A3R1	Body	0.5504
cg15013801	4.30E-08	1.07E-06	chr10	73976790	I	ASCC1;C10orf104	TSS1500;5'UTR	0.5504
cg08151370	1.51E-05	9.41E-05	chr3	43073152	II	FAM198A	Body	0.5503
cg26514961	3.74E-05	0.00019917	chr12	94566784	II	PLXNC1	Body	0.5503
cg09187107	2.27E-05	0.000131608	chr17	79006087	I	FLJ90757	Body	0.5502
cg01912119	2.13E-10	3.70E-08	chr5	90471712	II			0.5502
cg17372758	8.26E-09	3.53E-07	chr10	73976798	I	ASCC1;C10orf104	TSS1500;5'UTR	0.5502
cg14399183	1.13E-12	1.28E-09	chr9	124048308	II	GSN;GSN;GSN;GSN;GSN;GSN;GSN	5'UTR;5'UTR;5'UTR;5'UTR;5'UTR;5'UTR;5'UTR	0.5502
cg13055709	1.35E-09	1.11E-07	chr1	234852861	II			0.5501
cg02246426	3.50E-05	0.000188122	chr8	97162431	I	GDF6	Body	0.5501
cg18242288	2.20E-06	2.02E-05	chr4	54793620	II			0.5501
cg04780434	5.92E-06	4.42E-05	chr10	134402787	I	INPP5A	Body	0.55
cg08680048	1.59E-12	1.60E-09	chr15	41793881	I	ITPKA	Body	0.5499
cg16766382	4.85E-09	2.49E-07	chr10	28588024	II			0.5499
cg07538204	1.38E-05	8.78E-05	chr8	62612575	II	ASPH;ASPH;ASPH;ASPH;ASPH	Body;Body;Body;Body;Body	0.5499
cg04437762	1.70E-11	7.84E-09	chr1	154380179	II	IL6R;IL6R	Body;Body	0.5497
cg25537993	2.88E-07	4.23E-06	chr19	58545182	I	ZSCAN1	TSS1500	0.5496
cg23595413	1.15E-05	7.56E-05	chr11	76574308	II	ACER3	Body	0.5495
cg01715248	1.63E-08	5.51E-07	chr9	93953608	II			0.5495
cg01521220	3.25E-07	4.63E-06	chr17	46233799	II	MIR1203;SKAP1;SKAP1	Body;Body;Body	0.5495
cg16022049	1.39E-11	6.89E-09	chr12	13359372	II	EMP1	5'UTR	0.5495
cg25006194	3.59E-15	3.64E-11	chr12	94288553	II			0.5494
cg12803754	8.33E-11	2.11E-08	chr5	14676460	II	FAM105B	Body	0.5494
cg14201291	2.18E-08	6.70E-07	chr1	208274624	I	PLXNA2	Body	0.5494
cg03348161	2.86E-05	0.000159585	chr11	59824089	II	MS4A3;MS4A3;MS4A3	TSS200;TSS200;TSS200	0.5494
cg07481273	5.22E-06	4.00E-05	chr14	93653027	II	C14orf109;C14orf109	3'UTR;3'UTR	0.5492
cg07065759	1.95E-05	0.000116299	chr2	198017462	II	ANKRD44	Body	0.5492
cg26247093	9.06E-06	6.22E-05	chr7	2773812	I	GNA12	Body	0.5491
cg27062243	4.69E-09	2.44E-07	chr10	114833720	II	TCF7L2;TCF7L2;TCF7L2;TCF7L2;TCF7L2;TCF7L2	Body;Body;Body;Body;Body;Body	0.5491
cg10009801	1.68E-05	0.000102865	chr6	30168645	II	TRIM26	5'UTR	0.5491
cg16422316	3.18E-07	4.55E-06	chr16	71844250	II	AP1G1;AP1G1	TSS1500;TSS1500	0.5489
cg26313511	1.49E-07	2.59E-06	chr3	125053815	II	ZNF148	5'UTR	0.5489
cg00206490	1.13E-05	7.44E-05	chr16	89469729	I	ANKRD11	5'UTR	0.5488
cg00887936	1.48E-09	1.18E-07	chr3	66033260	II			0.5488
cg04917391	4.49E-09	2.37E-07	chr4	40859259	I	APBB2;APBB2;APBB2;APBB2;APBB2;APBB2;APBB2	Body;TSS200;TSS200;Body;TSS200;Body;TSS200	0.5488
cg22828110	8.60E-12	5.02E-09	chr5	75919242	II	F2RL2;IQGAP2	TSS200;Body	0.5488
cg25503804	7.71E-08	1.61E-06	chr11	46739832	I	F2	TSS1500	0.5487
cg13088432	3.38E-05	0.000182776	chr8	9522664	II	TNKS	Body	0.5487
cg20090290	2.43E-05	0.000139079	chr11	46543695	II	AMBRA1	Body	0.5487
cg20446143	2.90E-08	8.13E-07	chr11	60466740	II	MS4A8B	TSS1500	0.5486
cg06232205	1.25E-09	1.07E-07	chr15	40120808	II	GPR176	Body	0.5486
cg12224131	1.40E-09	1.13E-07	chr2	161128123	II			0.5486
cg17306339	4.06E-11	1.34E-08	chr12	124198578	II	ATP6V0A2	Body	0.5485
cg27641961	1.05E-07	2.02E-06	chr16	75097037	II	ZNRF1	Body	0.5485
cg10447327	3.90E-05	0.000206072	chr2	211339074	II	LANCL1;LANCL1;LANCL1	Body;Body;Body	0.5485
cg19140262	1.82E-05	0.000109791	chr6	99380488	II	FBXL4	5'UTR	0.5484
cg21249659	7.58E-06	5.40E-05	chr12	10324843	II	OLR1	TSS200	0.5484
cg24504014	1.21E-05	7.85E-05	chr11	110297121	II			0.5484
cg15353603	9.46E-09	3.86E-07	chr2	162915902	II	DPP4	Body	0.5484
cg13033578	1.58E-09	1.23E-07	chr19	2302995	II	LINGO3	5'UTR	0.5483
cg00421164	6.26E-09	2.92E-07	chr6	7111068	II	RREB1;RREB1;RREB1;RREB1	5'UTR;5'UTR;5'UTR;5'UTR	0.5483
cg27100370	1.07E-07	2.03E-06	chr19	1082612	I	HMHA1	Body	0.5483
cg02517337	5.09E-11	1.55E-08	chr20	51590841	II	TSHZ2	Body	0.5482
cg13449535	9.19E-09	3.79E-07	chr1	1101348	I	MIR200B	TSS1500	0.5482
cg16061354	3.68E-05	0.000196115	chr17	1528465	II	SLC43A2	Body	0.5482
cg11254700	1.69E-05	0.000103484	chr19	53561386	I			0.5481
cg24742520	2.66E-05	0.00015003	chr1	19506481	II	UBR4	Body	0.548
cg15742777	3.50E-06	2.91E-05	chr2	55339218	II			0.548
cg26922854	1.67E-09	1.27E-07	chr6	134839143	II			0.5479
cg22481695	2.06E-05	0.00012177	chr7	127035858	II			0.5479
cg00530564	1.73E-12	1.70E-09	chr12	125036429	II			0.5479
cg10357682	2.17E-05	0.000126862	chr20	3745817	II	C20orf27	5'UTR	0.5479
cg05200313	3.12E-07	4.49E-06	chr14	92960827	II	SLC24A4;SLC24A4;SLC24A4	3'UTR;3'UTR;3'UTR	0.5478
cg26644674	1.43E-05	9.00E-05	chr10	3138505	II	PFKP	Body	0.5477
cg08911368	2.50E-08	7.36E-07	chr8	11471085	I			0.5477
cg21108554	1.71E-05	0.000104218	chr7	150061328	II			0.5476
cg26767974	2.90E-07	4.26E-06	chr2	240143979	II	HDAC4	Body	0.5476
cg10408284	1.89E-09	1.37E-07	chr17	48912327	I	WFIKKN2	TSS1500	0.5475
cg14371731	1.95E-09	1.40E-07	chr10	81003175	I	ZMIZ1	Body	0.5475
cg13573745	1.65E-05	0.000101421	chr9	97405553	II			0.5475
cg09379497	3.71E-06	3.05E-05	chr6	30624467	II	DHX16;DHX16	Body;Body	0.5475
cg16873414	3.41E-09	1.99E-07	chr22	44568699	II	PARVG;PARVG	TSS200;TSS200	0.5474
cg15857470	4.40E-10	5.75E-08	chr7	104945248	II	SRPK2	Body	0.5474
cg06551697	4.94E-10	6.16E-08	chr17	56612362	II			0.5474
cg14257907	2.21E-05	0.000128845	chr1	165853483	II	UCK2	Body	0.5474
cg16951074	3.55E-07	4.95E-06	chr2	60755359	II	BCL11A;BCL11A;BCL11A	Body;Body;Body	0.5473
cg00699569	6.51E-05	0.000315654	chr1	157536296	II			0.5472
cg23985641	1.75E-08	5.76E-07	chr6	3848218	II	FAM50B	TSS1500	0.5472
cg18440692	1.92E-12	1.83E-09	chr10	126308034	II	FAM53B	3'UTR	0.5472
cg15742737	1.77E-06	1.70E-05	chr2	64863651	II	SERTAD2	Body	0.547
cg26127778	1.23E-07	2.25E-06	chr15	93617141	I	RGMA;RGMA;RGMA;RGMA;RGMA;RGMA;RGMA	1stExon;TSS1500;Body;5'UTR;TSS1500;5'UTR;TSS1500	0.5469
cg04533276	8.77E-10	8.63E-08	chr22	19709548	II	Sep-05	Body	0.5469
cg03072035	7.85E-07	9.05E-06	chr10	73076664	II			0.5469
cg16899991	2.70E-05	0.000151981	chr3	127868625	II			0.5469
cg23398076	1.15E-12	1.30E-09	chr2	66664960	I	MEIS1	Body	0.5468
cg04295372	2.95E-07	4.30E-06	chr1	101184332	II	VCAM1;VCAM1	TSS1500;TSS1500	0.5467
cg00242341	5.75E-06	4.32E-05	chr11	72447419	II	ARAP1	5'UTR	0.5467
cg01271812	1.28E-08	4.69E-07	chr2	66671478	II	MEIS1	Body	0.5466
cg17949969	9.43E-13	1.14E-09	chr4	8073790	I	ABLIM2;ABLIM2;ABLIM2;ABLIM2;ABLIM2;ABLIM2;ABLIM2	Body;Body;Body;Body;Body;Body;Body	0.5466
cg23184226	5.93E-10	6.89E-08	chr7	97880563	II	TECPR1	5'UTR	0.5466
cg08781140	4.10E-09	2.24E-07	chr17	73584617	I	MYO15B	Body	0.5465
cg00832329	2.34E-06	2.11E-05	chr14	105860985	II	PACS2;PACS2	Body;Body	0.5464
cg26837399	9.51E-06	6.47E-05	chr1	236209798	II	NID1	Body	0.5463
cg04552418	1.32E-07	2.37E-06	chr1	31958245	II			0.5463
cg26361041	3.80E-08	9.81E-07	chr10	1234237	II	ADARB2	Body	0.5463
cg06482498	4.01E-09	2.21E-07	chr6	31802029	I	C6orf48;SNORD48;C6orf48	TSS1500;TSS1500;TSS1500	0.5462
cg06098215	1.90E-09	1.38E-07	chr10	51575702	II	NCOA4;NCOA4;NCOA4;NCOA4;NCOA4	5'UTR;5'UTR;Body;TSS1500;Body	0.5461
cg05136804	2.10E-05	0.000123616	chr18	32849113	II	ZNF397OS;ZNF397OS	5'UTR;5'UTR	0.5461
cg16061668	2.74E-05	0.000153874	chr11	70257149	II	CTTN;CTTN	Body;Body	0.546
cg01925950	7.99E-06	5.63E-05	chr13	115022228	II	CDC16;CDC16	Body;Body	0.546
cg17779002	1.25E-13	3.07E-10	chr8	145129278	II			0.546
cg23608384	1.34E-09	1.11E-07	chr13	112225387	II			0.5458
cg00347643	9.82E-11	2.36E-08	chr7	75957202	II	YWHAG	3'UTR	0.5458
cg01138819	6.89E-08	1.49E-06	chr5	171055226	II			0.5457
cg00209037	1.03E-11	5.69E-09	chr22	46443395	II			0.5457
cg01056135	9.59E-06	6.52E-05	chr18	61253151	I	SERPINB13	TSS1500	0.5457
cg04641860	1.17E-10	2.59E-08	chr10	43891547	II	HNRNPF;HNRNPF;HNRNPF;HNRNPF;HNRNPF;HNRNPF	5'UTR;5'UTR;5'UTR;5'UTR;5'UTR;5'UTR	0.5457
cg06655349	3.63E-05	0.000194109	chr19	10332165	II	S1PR2	3'UTR	0.5457
cg13549277	3.17E-07	4.54E-06	chr12	6659520	II	IFFO1;IFFO1;IFFO1	Body;TSS1500;Body	0.5456
cg03568673	3.92E-05	0.00020714	chr13	20796216	II	GJB6;GJB6;GJB6;GJB6	3'UTR;3'UTR;3'UTR;3'UTR	0.5456
cg20385229	5.92E-11	1.70E-08	chr14	78175470	II	ALKBH1;C14orf156	TSS1500;Body	0.5456
cg20497635	1.55E-05	9.64E-05	chr17	998504	II	ABR;ABR;ABR	Body;Body;Body	0.5455
cg17173423	4.10E-06	3.30E-05	chr11	59823993	II	MS4A3;MS4A3;MS4A3	TSS200;TSS200;TSS200	0.5455
cg02331198	1.34E-06	1.37E-05	chr6	106988121	II	AIM1	Body	0.5455
cg14434062	1.34E-14	8.31E-11	chr15	70767419	II			0.5454
cg13758331	1.66E-07	2.81E-06	chr2	111893676	II	BCL2L11;BCL2L11	Body;Body	0.5454
cg08038178	3.57E-08	9.39E-07	chr6	39905662	II			0.5454
cg12422154	1.42E-10	2.89E-08	chr6	30130819	I	TRIM15	TSS200	0.5451
cg11525409	2.82E-10	4.36E-08	chr2	74236068	II			0.545
cg22488797	2.69E-09	1.72E-07	chr5	134363324	I			0.545
cg17922998	1.08E-07	2.05E-06	chr8	61863697	II			0.545
cg01710147	2.61E-09	1.68E-07	chr1	207233419	II	PFKFB2;PFKFB2	Body;Body	0.545
cg16364495	1.84E-14	9.67E-11	chr4	40859251	I	APBB2;APBB2;APBB2;APBB2;APBB2;APBB2;APBB2	Body;TSS200;TSS200;Body;TSS200;Body;TSS200	0.545
cg04212021	4.10E-08	1.03E-06	chr5	180231084	II	MGAT1;MGAT1;MGAT1;MGAT1;MGAT1	5'UTR;TSS200;TSS1500;5'UTR;TSS200	0.545
cg19645639	2.06E-08	6.44E-07	chr1	113500384	I	SLC16A1	TSS1500	0.5449
cg20544852	6.71E-05	0.000323864	chr6	28874479	II	TRIM27	Body	0.5449
cg02164615	1.89E-11	8.39E-09	chr16	17727321	II			0.5449
cg20848988	3.59E-07	4.99E-06	chr7	36247779	II	EEPD1	Body	0.5448
cg26244575	9.11E-11	2.23E-08	chr12	76354015	II			0.5448
cg00533990	2.26E-05	0.00013126	chr18	3255878	II	MYL12A	Body	0.5448
cg23689428	3.62E-08	9.47E-07	chr2	121223964	I	LOC84931	TSS200	0.5447
cg14200569	2.15E-11	9.12E-09	chr1	3051925	I	PRDM16;PRDM16	Body;Body	0.5447
cg06719445	1.79E-05	0.000108377	chr14	89925468	II	FOXN3	5'UTR	0.5444
cg17094363	5.12E-09	2.58E-07	chr1	1065864	I			0.5444
cg06072036	3.23E-06	2.73E-05	chr11	822402	II	PNPLA2	Body	0.5443
cg08244301	8.27E-06	5.78E-05	chr19	17610751	II	SLC27A1	Body	0.5443
cg00510437	6.63E-06	4.84E-05	chr12	110384506	II	GIT2;GIT2;GIT2;GIT2;GIT2	Body;Body;Body;Body;Body	0.5443
cg17847044	1.12E-05	7.42E-05	chr15	42102381	I	MAPKBP1;MAPKBP1	Body;Body	0.5443
cg22805603	1.04E-06	1.12E-05	chr2	32490766	II	NLRC4;NLRC4	1stExon;5'UTR	0.5442
cg05389236	4.94E-08	1.17E-06	chr6	36635087	I			0.5442
cg16732654	1.56E-05	9.67E-05	chr17	79129022	II	AATK	Body	0.5441
cg02279108	1.46E-06	1.46E-05	chr7	156836773	I			0.5441
cg12700319	1.46E-10	2.94E-08	chr1	8272199	II			0.5441
cg16075649	5.14E-08	1.21E-06	chr15	57595298	II	LOC283663	Body	0.544
cg23654401	1.37E-11	6.83E-09	chr7	55606442	II	VOPP1	Body	0.5439
cg26776551	1.26E-06	1.31E-05	chr13	51944507	II	INTS6;INTS6	Body;Body	0.5439
cg27132471	2.11E-13	4.27E-10	chr15	92613280	II	SLCO3A1;SLCO3A1	Body;Body	0.5439
cg25449484	2.39E-05	0.000137415	chr5	92929372	I	NR2F1	Body	0.5439
cg22742001	3.52E-05	0.000189125	chr12	110435418	II	GIT2;GIT2;GIT2;GIT2;GIT2;GIT2	TSS1500;TSS1500;TSS1500;TSS1500;TSS1500;TSS1500	0.5439
cg09694051	4.57E-06	3.59E-05	chr12	27181973	II	MED21	3'UTR	0.5437
cg11230002	1.11E-10	2.50E-08	chr1	97331210	II			0.5437
cg03601886	6.76E-09	3.09E-07	chr1	53649218	I			0.5436
cg25025181	7.50E-05	0.000355511	chr1	246378510	II	SMYD3;SMYD3	Body;Body	0.5436
cg16522557	3.44E-09	2.00E-07	chr13	111159111	II	COL4A2	Body	0.5435
cg14345154	0.000123398	0.000541697	chr14	89299302	II	TTC8;TTC8;TTC8	Body;Body;Body	0.5433
cg13340126	1.18E-07	2.19E-06	chr5	502034	I	SLC9A3	Body	0.5433
cg15568628	1.58E-12	1.59E-09	chr1	59529453	II			0.5432
cg23869743	1.28E-10	2.72E-08	chr10	99611477	II	GOLGA7B	Body	0.5431
cg14066298	4.45E-07	5.86E-06	chr6	30297565	I	TRIM39;TRIM39	Body;Body	0.5431
cg08858272	8.56E-11	2.14E-08	chr13	101706283	II	NALCN	3'UTR	0.5431
cg06780032	6.67E-12	4.27E-09	chr1	8272277	II			0.5431
cg25945642	5.88E-07	7.25E-06	chr3	143321098	II	SLC9A9	Body	0.5431
cg23939096	7.07E-06	5.10E-05	chr5	1555791	II			0.543
cg08903465	1.00E-10	2.37E-08	chr1	234917213	II			0.543
cg05380759	2.43E-05	0.000139336	chr3	45579354	II	LARS2	Body	0.5428
cg24305156	2.18E-07	3.43E-06	chr11	45871936	II	CRY2;CRY2	Body;Body	0.5428
cg18790325	6.24E-13	8.42E-10	chr12	116881705	II			0.5428
cg13210595	1.46E-07	2.56E-06	chr1	167471264	I	CD247;CD247	Body;Body	0.5426
cg25602242	1.53E-08	5.28E-07	chr1	9143538	II	SLC2A5	Body	0.5425
cg07231045	2.51E-05	0.000143212	chr8	142219444	II			0.5425
cg26688582	4.18E-08	1.05E-06	chr7	91477554	II			0.5424
cg12152540	4.85E-10	6.09E-08	chr10	28027746	II	MKX	Body	0.5424
cg20366239	4.08E-06	3.29E-05	chr22	50841775	II	SAPS2	Body	0.5423
cg08279189	7.45E-06	5.33E-05	chr6	28875370	II	TRIM27	Body	0.5423
cg01534390	6.71E-08	1.46E-06	chr14	23265401	II	SLC7A7;SLC7A7;SLC7A7	Body;Body;Body	0.5423
cg00152878	2.83E-07	4.17E-06	chr1	3209519	II	PRDM16;PRDM16	Body;Body	0.5423
cg14377681	1.48E-10	2.97E-08	chr17	37875709	II	ERBB2;ERBB2	Body;Body	0.5422
cg06407843	3.52E-06	2.92E-05	chr6	43279607	II			0.5422
cg12083893	1.12E-10	2.51E-08	chr10	91111929	II			0.542
cg14224600	3.31E-06	2.79E-05	chr12	117477926	I	TESC;TESC;TESC	Body;Body;Body	0.542
cg07702424	1.28E-05	8.26E-05	chr11	12306515	II			0.542
cg04943741	9.96E-07	1.09E-05	chr8	145651369	II	VPS28;VPS28	Body;Body	0.5419
cg10925082	1.31E-13	3.15E-10	chr12	15114703	II	ARHGDIB	TSS200	0.5418
cg15047774	1.75E-05	0.000106674	chr11	123067275	I	ASAM	TSS1500	0.5418
cg05066096	1.51E-09	1.19E-07	chr7	4781872	II	FOXK1	Body	0.5418
cg17013990	5.98E-05	0.000294173	chr1	161091682	II	DEDD;DEDD;DEDD	3'UTR;3'UTR;3'UTR	0.5417
cg15457217	4.35E-07	5.77E-06	chr2	224780409	II	WDFY1	Body	0.5416
cg02112168	7.42E-07	8.67E-06	chr14	45579561	II	PRPF39;SNORD127	Body;TSS1500	0.5415
cg13598358	4.74E-10	6.01E-08	chr12	111176852	II	PPP1CC	Body	0.5415
cg08467371	1.62E-15	2.30E-11	chr2	233180415	I	DIS3L2	Body	0.5415
cg05354921	1.23E-07	2.26E-06	chr1	3100497	II	PRDM16;PRDM16	Body;Body	0.5415
cg01950511	4.42E-06	3.50E-05	chr2	239289051	II	TRAF3IP1;TRAF3IP1	Body;Body	0.5414
cg02334109	1.06E-05	7.05E-05	chr15	26044050	II	ATP10A	Body	0.5414
cg24368848	1.36E-08	4.89E-07	chr19	58545160	I	ZSCAN1	TSS1500	0.5413
cg20122043	2.59E-08	7.54E-07	chr11	132912205	II	OPCML	Body	0.5412
cg11628880	8.18E-09	3.50E-07	chr21	37852492	II	CLDN14;CLDN14;CLDN14;CLDN14	5'UTR;TSS200;5'UTR;TSS200	0.5411
cg08287940	1.19E-05	7.76E-05	chr2	160491979	II			0.5411
cg13432682	9.17E-14	2.46E-10	chr1	226865321	II	ITPKB	Body	0.5409
cg19389293	6.04E-12	4.00E-09	chr18	13641872	II	C18orf1;C18orf1;C18orf1;C18orf1;C18orf1;C18orf1	Body;Body;Body;Body;Body;Body	0.5409
cg16174680	4.86E-16	1.64E-11	chr8	41504078	I	NKX6-3	Body	0.5408
cg19573490	1.08E-05	7.17E-05	chr17	79870317	II	PCYT2;SIRT7	TSS1500;Body	0.5408
cg19023589	6.88E-05	0.00033082	chr13	114182159	II	TMCO3	Body	0.5408
cg02307823	4.71E-05	0.00024087	chr10	89675901	II	PTEN	Body	0.5407
cg24422316	4.26E-09	2.29E-07	chr11	60930346	II	VPS37C	TSS1500	0.5407
cg24086268	9.21E-10	8.88E-08	chr2	3633333	II			0.5407
cg22369786	5.34E-07	6.74E-06	chr13	80911626	I	SPRY2	Body	0.5407
cg23628721	8.36E-10	8.37E-08	chr6	116332682	II	FRK	Body	0.5407
cg02673417	5.59E-06	4.23E-05	chr6	137105249	II	MAP3K5	Body	0.5406
cg04005059	1.17E-05	7.64E-05	chr2	23719838	II	KLHL29	5'UTR	0.5405
cg14328641	2.24E-06	2.05E-05	chr11	59822727	II	MS4A3;MS4A3;MS4A3	TSS1500;TSS1500;TSS1500	0.5405
cg09777775	2.13E-05	0.000125013	chr21	45336673	I	AGPAT3	5'UTR	0.5405
cg16594913	4.64E-09	2.42E-07	chr12	5607455	II			0.5404
cg22153407	5.49E-07	6.88E-06	chr1	230290089	II	GALNT2	Body	0.5404
cg15709265	7.53E-06	5.37E-05	chr3	32820135	II			0.5404
cg09802818	5.22E-11	1.58E-08	chr12	52604609	II	LOC283404	TSS200	0.5404
cg00934037	7.89E-11	2.03E-08	chr1	100889672	II	CDC14A;CDC14A;CDC14A	Body;Body;Body	0.5403
cg02079700	2.06E-10	3.61E-08	chr22	43166347	II			0.5403
cg08126118	6.48E-05	0.000314778	chr13	43930918	II	ENOX1;ENOX1	Body;Body	0.5403
cg01153946	3.12E-12	2.57E-09	chr20	37062621	II	LOC388796;SNORA71D;LOC388796	Body;Body;Body	0.5403
cg15382933	1.57E-05	9.76E-05	chr11	33745399	II	CD59;CD59;CD59;CD59;CD59;CD59;CD59;CD59	5'UTR;TSS1500;5'UTR;TSS1500;5'UTR;TSS1500;TSS1500;5'UTR	0.5402
cg03966055	3.83E-09	2.14E-07	chr22	40387288	II			0.5402
cg02275784	3.21E-06	2.72E-05	chr11	85242554	II	DLG2	Body	0.5401
cg05614161	5.40E-09	2.66E-07	chr5	177627467	II			0.5401
cg26473818	1.32E-11	6.68E-09	chr11	13945715	II			0.5401
cg25042789	9.27E-05	0.00042522	chr6	32819964	II	TAP1	Body	0.54
cg06468347	4.66E-06	3.65E-05	chr17	3705875	II	ITGAE	TSS1500	0.54
cg19401149	1.61E-06	1.58E-05	chr8	6796618	II	DEFA4	TSS1500	0.54
cg06526020	3.10E-05	0.000170141	chr6	34308880	II	NUDT3	Body	0.5399
cg09550083	7.40E-07	8.65E-06	chr2	66672337	II	MEIS1	Body	0.5398
cg27258399	1.43E-08	5.05E-07	chr8	38832267	II	HTRA4	Body	0.5398
cg06654079	4.11E-08	1.03E-06	chr16	21169179	II	DNAH3;TMEM159	Body;TSS1500	0.5397
cg02088785	1.03E-08	4.07E-07	chr13	99223336	II	STK24	Body	0.5397
cg07300408	5.80E-05	0.000286787	chr14	21058360	II	RNASE12;RNASE11;RNASE12;RNASE11	1stExon;1stExon;3'UTR;5'UTR	0.5396
cg16623734	4.03E-07	5.44E-06	chr16	89450023	I	ANKRD11	5'UTR	0.5396
cg21302563	6.95E-07	8.24E-06	chr2	238936238	II	UBE2F	Body	0.5395
cg21199093	5.97E-07	7.33E-06	chr1	35836009	II	ZMYM4	Body	0.5395
cg18279004	3.94E-06	3.20E-05	chr3	111802305	II			0.5395
cg11642298	9.26E-11	2.25E-08	chr3	133193741	II	BFSP2	Body	0.5394
cg17118262	1.46E-08	5.12E-07	chr17	32690569	II	CCL1	TSS1500	0.5394
cg00835857	6.42E-07	7.75E-06	chr8	145086659	I	SPATC1;SPATC1;SPATC1;SPATC1	1stExon;5'UTR;1stExon;5'UTR	0.5394
cg15247509	1.91E-09	1.38E-07	chr10	48416977	II	GDF2	TSS200	0.5394
cg26402555	2.27E-05	0.000131822	chr14	105750534	II	BRF1	Body	0.5394
cg00221794	7.03E-10	7.58E-08	chr2	20776620	II			0.5393
cg04603130	3.26E-05	0.00017739	chr19	2550027	II	GNG7	5'UTR	0.5393
cg10011091	1.80E-05	0.000109148	chr8	104424477	II	SLC25A32	Body	0.5392
cg18688062	2.86E-10	4.40E-08	chr6	31146471	II	PSORS1C3	TSS1500	0.5391
cg13935558	5.62E-07	7.01E-06	chr7	138144067	II	TRIM24;TRIM24	TSS1500;TSS1500	0.5391
cg01760983	3.46E-05	0.000186371	chr22	17587971	II	IL17RA	Body	0.539
cg03025465	1.44E-06	1.44E-05	chr3	141163704	II	ZBTB38	Body	0.539
cg00903308	4.11E-09	2.24E-07	chr7	27177068	II			0.5389
cg25902939	5.83E-12	3.92E-09	chr19	18544350	II	SSBP4;SSBP4	Body;Body	0.5389
cg11284842	2.92E-09	1.80E-07	chr5	92931817	I			0.5389
cg17090611	0.000112762	0.000501868	chr8	17017866	II	ZDHHC2	Body	0.5389
cg19759135	9.19E-10	8.88E-08	chr5	179221059	I	LTC4S;LTC4S	1stExon;5'UTR	0.5388
cg20956594	3.13E-06	2.66E-05	chr13	29202889	II			0.5388
cg07652447	1.53E-12	1.57E-09	chr8	144437379	II			0.5388
cg06373940	8.11E-05	0.00037991	chr2	128052778	II	ERCC3	TSS1500	0.5386
cg00590817	2.22E-13	4.40E-10	chr1	8272081	II			0.5386
cg01558916	1.72E-10	3.22E-08	chr19	11804727	II			0.5386
cg01941619	1.31E-08	4.75E-07	chr18	29770081	II	MEP1B	1stExon	0.5386
cg26315985	1.21E-09	1.04E-07	chr1	65363870	II	JAK1	5'UTR	0.5385
cg23497020	7.48E-12	4.57E-09	chr12	50616562	II	LIMA1;LIMA1;LIMA1	Body;TSS200;Body	0.5385
cg20829834	3.12E-10	4.64E-08	chr3	63946048	II	ATXN7;ATXN7	Body;Body	0.5385
cg16942632	1.15E-05	7.54E-05	chr12	121726240	II	CAMKK2;CAMKK2;CAMKK2;CAMKK2;CAMKK2;CAMKK2;CAMKK2	5'UTR;5'UTR;5'UTR;5'UTR;5'UTR;5'UTR;5'UTR	0.5385
cg13203394	3.99E-09	2.20E-07	chr12	26951217	II	ITPR2	Body	0.5383
cg17178291	8.48E-10	8.46E-08	chr15	102156803	I			0.5383
cg26245549	1.52E-09	1.20E-07	chr10	559468	I	DIP2C	Body	0.5383
cg24922129	2.41E-10	3.97E-08	chr11	129242530	I			0.5382
cg23834593	2.15E-10	3.71E-08	chr20	42983920	II	HNF4A;HNF4A;HNF4A	TSS1500;TSS1500;TSS1500	0.5382
cg19513582	2.45E-06	2.19E-05	chr7	129481640	II	UBE2H;UBE2H	Body;Body	0.5382
cg03294491	3.18E-10	4.69E-08	chr18	45458243	II	SMAD2;SMAD2;SMAD2	TSS1500;TSS1500;TSS1500	0.5381
cg19867914	1.47E-06	1.47E-05	chr2	144234430	II	ARHGAP15	Body	0.5381
cg04109883	1.41E-10	2.88E-08	chr10	50289110	II	C10orf72	Body	0.5381
cg02716776	3.29E-08	8.87E-07	chr19	3178413	I	S1PR4	TSS1500	0.5381
cg17745697	3.78E-05	0.000200927	chr2	38138126	II			0.5381
cg12011522	2.55E-11	1.02E-08	chr2	179192421	II	OSBPL6;OSBPL6	Body;Body	0.538
cg01218903	1.16E-07	2.16E-06	chr17	74911481	I	MGAT5B;MGAT5B	Body;Body	0.5379
cg07905808	2.30E-07	3.57E-06	chr6	30297389	II	TRIM39;TRIM39	Body;Body	0.5379
cg16945186	7.84E-07	9.05E-06	chr12	115103960	II			0.5379
cg26794830	6.97E-07	8.25E-06	chr19	3193804	II	NCLN	Body	0.5379
cg01470340	8.36E-08	1.71E-06	chr10	73498766	II	C10orf105;CDH23	TSS1500;Body	0.5378
cg25023095	8.41E-06	5.86E-05	chr10	99125814	II	RRP12;RRP12	Body;Body	0.5378
cg04583813	3.93E-09	2.19E-07	chr10	560323	I	DIP2C	Body	0.5378
cg21762695	4.74E-06	3.71E-05	chr7	36022695	II			0.5378
cg16353615	8.27E-11	2.10E-08	chr17	21367564	II			0.5377
cg06355720	5.56E-10	6.60E-08	chr1	153333350	II	S100A9	3'UTR	0.5377
cg00223767	9.72E-08	1.90E-06	chr11	75831715	II	UVRAG	Body	0.5376
cg08960448	2.78E-08	7.90E-07	chr16	4838658	I	SEPT12;SEPT12;LOC440335;LOC440335	TSS1500;TSS1500;Body;Body	0.5376
cg18934187	7.46E-06	5.33E-05	chr18	51882189	II	STARD6	TSS1500	0.5375
cg27280535	3.76E-10	5.20E-08	chr8	8746679	II	MFHAS1	Body	0.5375
cg11693709	1.64E-06	1.60E-05	chr15	40542019	II	PAK6;PAK6;PAK6	5'UTR;5'UTR;5'UTR	0.5374
cg22164009	6.64E-09	3.05E-07	chr6	14729030	II			0.5374
cg04747180	1.24E-05	8.01E-05	chr4	39116218	II	KLHL5;KLHL5;KLHL5;KLHL5	Body;Body;Body;Body	0.5374
cg05036991	9.13E-10	8.85E-08	chr2	155089854	II	GALNT13	Body	0.5374
cg01070161	5.01E-09	2.55E-07	chr3	197547891	II	LRCH3	Body	0.5372
cg20117103	1.94E-05	0.000115861	chr15	26045681	I	ATP10A	Body	0.5372
cg06455180	2.64E-09	1.70E-07	chr10	133461875	II			0.5372
cg22455450	9.38E-11	2.27E-08	chr19	53038972	II	ZNF808	5'UTR	0.5371
cg11276093	2.37E-10	3.92E-08	chr10	95123774	II	MYOF;MYOF	Body;Body	0.5371
cg19739596	4.13E-06	3.32E-05	chr11	59824161	II	MS4A3;MS4A3;MS4A3;MS4A3;MS4A3;MS4A3	1stExon;5'UTR;1stExon;5'UTR;5'UTR;1stExon	0.5371
cg16703956	1.45E-10	2.93E-08	chr5	1446217	I	SLC6A3	TSS1500	0.5371
cg17673897	2.11E-13	4.27E-10	chr6	10418121	II	TFAP2A	Body	0.537
cg10290728	4.85E-10	6.09E-08	chr7	25469581	II			0.537
cg06493963	2.25E-10	3.80E-08	chr7	115608503	II	TFEC;TFEC	Body;Body	0.537
cg13298466	2.45E-05	0.000140172	chr12	6658164	II	IFFO1;IFFO1;IFFO1;IFFO1	Body;1stExon;Body;5'UTR	0.537
cg24663338	1.05E-05	7.03E-05	chr1	8005108	II			0.5369
cg05323324	4.09E-05	0.000214301	chr3	194120023	II	GP5	TSS200	0.5369
cg07218880	1.23E-10	2.66E-08	chr13	115046279	II	UPF3A;UPF3A	TSS1500;TSS1500	0.5369
cg09417547	1.87E-05	0.000112335	chr3	43289436	II			0.5368
cg03626208	3.70E-06	3.04E-05	chr12	2443169	II	CACNA1C;CACNA1C;CACNA1C;CACNA1C;CACNA1C;CACNA1C;CACNA1C;CACNA1C;CACNA1C;CACNA1C;CACNA1C;CACNA1C;CACNA1C;CACNA1C;CACNA1C;CACNA1C;CACNA1C;CACNA1C;CACNA1C;CACNA1C;CACNA1C;CACNA1C;CACNA1C	Body;Body;Body;Body;Body;Body;Body;Body;Body;Body;Body;Body;Body;Body;Body;Body;Body;Body;Body;Body;Body;Body;Body	0.5367
cg00177787	2.03E-08	6.39E-07	chr10	3330480	I			0.5367
cg16268734	3.74E-05	0.000198921	chr12	56690194	II	CS	Body	0.5367
cg05372753	5.89E-05	0.000290341	chr6	11804635	II			0.5366
cg20934416	3.10E-05	0.000170265	chr5	17444401	II			0.5366
cg26105232	3.82E-07	5.22E-06	chr10	6105656	II	IL2RA	TSS1500	0.5365
cg18854765	8.87E-05	0.000409678	chr1	74665362	II	LRRIQ3;TNNI3K;FPGT	TSS1500;Body;Body	0.5365
cg08165796	5.49E-07	6.88E-06	chr8	117484298	II			0.5364
cg09342997	1.24E-05	8.02E-05	chr7	129339065	II	NRF1;NRF1	Body;Body	0.5364
cg12835012	2.13E-05	0.000124993	chr4	183795785	I			0.5363
cg15965190	1.09E-08	4.22E-07	chr2	208370032	II			0.5363
cg14682005	3.11E-06	2.65E-05	chr6	15337603	II	JARID2	Body	0.5363
cg15391590	3.01E-07	4.37E-06	chr6	52913427	II	ICK;ICK	5'UTR;5'UTR	0.5362
cg27388962	4.25E-10	5.63E-08	chr10	4705434	II	LOC100216001	Body	0.5362
cg24024214	5.23E-10	6.35E-08	chr5	180326142	II	BTNL8;BTNL8;BTNL8;BTNL8;BTNL8;BTNL8;BTNL8;BTNL8;BTNL8;BTNL8	1stExon;5'UTR;1stExon;5'UTR;1stExon;5'UTR;1stExon;1stExon;5'UTR;5'UTR	0.5361
cg09435170	2.53E-10	4.11E-08	chr4	184256627	II			0.5361
cg23568192	3.81E-05	0.00020208	chr10	44289380	II			0.536
cg22438763	2.15E-10	3.71E-08	chr1	47900256	I	FOXD2;MGC12982	TSS1500;Body	0.536
cg11940526	1.84E-09	1.35E-07	chr10	80311367	II			0.536
cg03709613	2.08E-09	1.46E-07	chr2	48960164	II	LHCGR;GTF2A1L	Body;3'UTR	0.536
cg25287071	3.97E-10	5.40E-08	chr1	226878419	II	ITPKB	Body	0.536
cg12057242	2.64E-10	4.20E-08	chr2	9603687	II	CPSF3	Body	0.5359
cg04753163	8.19E-14	2.33E-10	chr6	42249488	II	TRERF1	5'UTR	0.5357
cg12595667	4.60E-08	1.12E-06	chr2	136872094	II	CXCR4;CXCR4;CXCR4	3'UTR;1stExon;3'UTR	0.5357
cg10835083	8.80E-09	3.69E-07	chr2	222395101	II	EPHA4	Body	0.5357
cg02192965	5.38E-09	2.65E-07	chr2	44502740	II	SLC3A1	1stExon	0.5356
cg07658702	0.000139848	0.000602799	chr12	110182938	I	MGC14436;MGC14436;C12orf34	Body;Body;Body	0.5356
cg08772789	6.15E-07	7.50E-06	chr17	75318655	II	SEPT9;SEPT9;SEPT9	5'UTR;Body;Body	0.5354
cg14746387	1.24E-05	8.03E-05	chr5	172879299	II			0.5354
cg26580869	3.90E-09	2.17E-07	chr19	611506	I	HCN2	Body	0.5354
cg20794855	1.60E-06	1.57E-05	chr8	67365340	II	ADHFE1	Body	0.5354
cg17005319	9.18E-08	1.83E-06	chr11	655579	I	DEAF1	Body	0.5354
cg16580197	2.61E-06	2.30E-05	chr8	67841925	II			0.5353
cg08017911	1.54E-10	3.03E-08	chr4	84526934	II	AGPAT9	3'UTR	0.5353
cg15891546	0.000119322	0.000526559	chr8	142179908	II	DENND3	Body	0.5351
cg23032421	7.48E-11	1.97E-08	chr3	3152038	II	IL5RA;IL5RA;IL5RA;IL5RA;IL5RA;IL5RA;IL5RA;IL5RA;IL5RA;IL5RA;IL5RA;IL5RA	5'UTR;5'UTR;1stExon;5'UTR;1stExon;1stExon;1stExon;1stExon;5'UTR;1stExon;5'UTR;5'UTR	0.5351
cg21923525	4.58E-08	1.11E-06	chr18	9474143	II	RALBP1	TSS1500	0.5351
cg10185478	1.83E-10	3.36E-08	chr16	15767006	II	NDE1;NDE1	Body;Body	0.535
cg26020069	7.10E-12	4.42E-09	chr6	52382441	II	TRAM2	Body	0.5349
cg11182199	1.79E-08	5.85E-07	chr6	150161689	I	LRP11	Body	0.5349
cg02457461	3.15E-05	0.000172366	chr8	9913680	II	MSRA;MSRA	Body;Body	0.5348
cg26647135	2.46E-08	7.28E-07	chr7	99954400	II	PILRB;PILRB;PILRB	5'UTR;TSS1500;5'UTR	0.5348
cg05060949	3.70E-14	1.50E-10	chr7	156798581	I	MNX1;MNX1	Body;Body	0.5348
cg03621504	1.23E-06	1.28E-05	chr12	116571240	II	MED13L	Body	0.5347
cg02184673	8.85E-07	9.93E-06	chr11	123066560	I	ASAM	TSS1500	0.5347
cg24481882	1.80E-07	2.99E-06	chr6	136450701	II	PDE7B	Body	0.5347
cg17627898	1.05E-05	7.03E-05	chr12	118782453	II	TAOK3	5'UTR	0.5347
cg16674248	1.78E-09	1.32E-07	chr22	46664402	I	TTC38	Body	0.5346
cg06122230	7.77E-06	5.51E-05	chr20	47887219	II	ZNFX1	Body	0.5346
cg03022680	3.44E-13	5.76E-10	chr3	194117679	I	GP5	Body	0.5345
cg15046062	2.95E-09	1.81E-07	chr8	38831857	I	HTRA4	1stExon	0.5344
cg05557991	0.00012989	0.000566142	chr16	89003641	I	CBFA2T3;CBFA2T3	5'UTR;Body	0.5344
cg24096540	6.98E-08	1.50E-06	chr17	12695725	I	RICH2	Body	0.5344
cg13589463	1.71E-06	1.65E-05	chr14	100920326	II	WDR25;WDR25	Body;Body	0.5344
cg18535415	2.70E-12	2.32E-09	chr1	200983238	II	KIF21B	Body	0.5343
cg01733904	7.86E-07	9.07E-06	chr13	110493045	II			0.5343
cg09358725	5.62E-07	7.00E-06	chr11	33914088	II	LMO2	TSS1500	0.5343
cg02927448	8.02E-08	1.66E-06	chr12	100532162	II	UHRF1BP1L;UHRF1BP1L	Body;Body	0.5343
cg23575275	6.60E-06	4.83E-05	chr6	36653973	II	CDKN1A;CDKN1A	3'UTR;3'UTR	0.5342
cg00748226	1.42E-09	1.14E-07	chr19	50970203	II	FAM71E1	3'UTR	0.5341
cg00796302	6.65E-09	3.05E-07	chr4	106477599	II	FLJ20184	Body	0.5341
cg23502204	3.20E-05	0.00017465	chr11	87905295	II	RAB38	Body	0.5341
cg02534363	4.66E-11	1.46E-08	chr3	47050950	II	NBEAL2	3'UTR	0.534
cg03681335	2.71E-06	2.38E-05	chr2	108903965	II	SULT1C2;SULT1C2	TSS1500;TSS1500	0.534
cg25853622	8.02E-06	5.64E-05	chr3	188425256	II	LPP;LPP;LPP	Body;Body;Body	0.534
cg12149606	8.87E-10	8.69E-08	chr14	75614186	II	TMED10	Body	0.534
cg04279139	1.02E-09	9.44E-08	chr12	27925367	II	LOC100133893	TSS1500	0.534
cg20090162	2.08E-07	3.32E-06	chr2	47261900	I	TTC7A	Body	0.534
cg26419880	5.03E-09	2.55E-07	chr1	6515624	I	ESPN	Body	0.534
cg13717434	4.57E-09	2.40E-07	chr9	97854044	II			0.5339
cg08939373	1.07E-05	7.13E-05	chr11	33563246	II	C11orf41	TSS1500	0.5339
cg01044849	5.90E-07	7.26E-06	chr6	30002723	II	NCRNA00171	Body	0.5339
cg02799905	3.72E-09	2.10E-07	chr2	206342226	II	PARD3B;PARD3B;PARD3B	Body;Body;Body	0.5339
cg00836482	7.54E-17	8.27E-12	chr3	119528956	I	NR1I2;NR1I2;NR1I2	Body;Body;Body	0.5338
cg12486493	3.33E-09	1.96E-07	chr15	99417267	I	IGF1R	Body	0.5337
cg12026992	6.80E-09	3.10E-07	chr10	90004011	II			0.5337
cg17463527	1.63E-10	3.12E-08	chr20	42187837	II	SGK2	5'UTR	0.5336
cg01697902	2.66E-05	0.000150056	chr14	25046117	II	CTSG	TSS1500	0.5335
cg24514600	3.19E-05	0.00017428	chr8	128805414	II	PVT1	TSS1500	0.5334
cg15788537	2.82E-08	7.97E-07	chr11	8378827	I			0.5334
cg06626750	1.18E-09	1.03E-07	chr17	56082885	II	SFRS1;SFRS1	3'UTR;Body	0.5332
cg16051954	9.02E-07	1.01E-05	chr1	227139852	II	CABC1	5'UTR	0.5332
cg25888881	4.86E-07	6.27E-06	chr10	31288287	II	ZNF438;ZNF438;ZNF438;ZNF438;ZNF438;ZNF438;ZNF438;ZNF438;ZNF438	5'UTR;5'UTR;5'UTR;1stExon;5'UTR;5'UTR;5'UTR;5'UTR;Body	0.5331
cg15949553	5.02E-10	6.22E-08	chr5	141879669	II			0.5331
cg13100118	1.42E-08	5.03E-07	chr1	19795369	I	CAPZB	Body	0.533
cg06788267	2.75E-12	2.34E-09	chr1	95258162	II			0.533
cg17222829	4.19E-05	0.000218454	chr11	70433293	II	SHANK2;SHANK2	Body;Body	0.533
cg15151492	2.82E-10	4.36E-08	chr6	48039722	II			0.533
cg08269188	2.27E-06	2.07E-05	chr12	54655894	I	CBX5	5'UTR	0.533
cg00206463	5.44E-09	2.67E-07	chr6	30179435	II	TRIM26	5'UTR	0.5329
cg25238382	4.89E-10	6.12E-08	chr17	72981310	II			0.5329
cg03108070	1.12E-10	2.52E-08	chr6	33245490	I	B3GALT4	1stExon	0.5329
cg27141751	3.21E-06	2.72E-05	chr10	50231850	II	C10orf72	Body	0.5328
cg12803108	1.54E-10	3.03E-08	chr14	90748007	II	C14orf102;C14orf102	Body;Body	0.5328
cg01923724	1.48E-06	1.48E-05	chr1	58864209	II			0.5328
cg19619956	1.05E-08	4.13E-07	chr5	176967557	II	FAM193B;FAM193B	5'UTR;Body	0.5328
cg11842502	9.18E-05	0.000421956	chr6	111862202	II			0.5327
cg24569831	2.00E-06	1.87E-05	chr15	93617168	I	RGMA;RGMA;RGMA;RGMA;RGMA;RGMA;RGMA	1stExon;TSS1500;Body;5'UTR;TSS1500;5'UTR;TSS1500	0.5327
cg07810039	2.95E-08	8.22E-07	chr1	218524558	II	TGFB2;TGFB2	Body;Body	0.5327
cg13239848	2.69E-08	7.74E-07	chr1	12213514	II			0.5327
cg09887059	8.98E-07	1.00E-05	chr12	113916664	I			0.5326
cg13916459	6.87E-09	3.11E-07	chr12	85673221	I	ALX1	TSS1500	0.5326
cg18657700	2.07E-10	3.63E-08	chr2	241807708	II	AGXT	TSS1500	0.5325
cg18350391	4.80E-10	6.06E-08	chr16	3115552	II	IL32;IL32;IL32;IL32;IL32;IL32;IL32;IL32	5'UTR;TSS200;TSS1500;TSS200;TSS200;5'UTR;5'UTR;5'UTR	0.5325
cg06305891	6.44E-06	4.73E-05	chr3	195897904	II			0.5324
cg06177555	1.21E-06	1.27E-05	chr16	29678624	II	SPN;SPN	3'UTR;3'UTR	0.5323
cg03504039	4.73E-09	2.46E-07	chr2	238578435	II	LRRFIP1	Body	0.5323
cg13058457	1.44E-09	1.15E-07	chr15	38422160	II			0.5322
cg22535089	9.44E-06	6.43E-05	chr13	114184462	II	TMCO3	Body	0.5322
cg25552843	7.54E-18	3.02E-12	chr10	106088702	I	ITPRIP	5'UTR	0.5321
cg17939889	3.57E-05	0.000191505	chr2	240174650	I	HDAC4	Body	0.5321
cg03606269	1.78E-05	0.000107798	chr5	77779546	II			0.5321
cg16118839	3.67E-09	2.09E-07	chr11	88069169	II	CTSC;CTSC;CTSC	Body;Body;Body	0.5321
cg01402255	1.25E-10	2.69E-08	chr1	153800699	II	GATAD2B	Body	0.5321
cg20101015	3.57E-11	1.25E-08	chr11	47510560	II	CUGBP1;CUGBP1;CUGBP1	Body;Body;1stExon	0.532
cg18445108	1.41E-06	1.42E-05	chr17	5138259	II	C17orf87	TSS200	0.5319
cg13992008	6.27E-10	7.09E-08	chr9	130739838	II	FAM102A	Body	0.5318
cg14020052	4.44E-05	0.000229491	chr2	240174659	I	HDAC4	Body	0.5317
cg24138325	0.000134859	0.000584389	chr8	1898270	I	ARHGEF10	Body	0.5316
cg03989987	2.86E-07	4.21E-06	chr2	113885277	II	IL1RN;IL1RN;IL1RN;IL1RN	5'UTR;Body;1stExon;Body	0.5315
cg18095675	0.000108606	0.000486342	chr3	197272311	II	BDH1;BDH1;BDH1	Body;Body;Body	0.5315
cg21702188	3.91E-13	6.25E-10	chr11	62574403	II	STX5;NXF1;NXF1	3'UTR;TSS1500;TSS1500	0.5315
cg09455881	6.47E-06	4.75E-05	chr3	47388736	II			0.5314
cg00577847	5.49E-09	2.69E-07	chr1	203490804	II			0.5313
cg26048333	1.91E-10	3.45E-08	chr5	14217575	II	TRIO	Body	0.5313
cg00388871	5.80E-06	4.35E-05	chr20	62530407	I	DNAJC5	5'UTR	0.5311
cg08688659	4.64E-05	0.000238157	chr11	35249965	II	CD44;CD44;CD44;CD44;CD44	Body;Body;Body;Body;Body	0.531
cg08843850	5.55E-05	0.000276507	chr1	199092823	II			0.531
cg00121045	0.000115244	0.000511193	chr16	1416053	I	UNKL	3'UTR	0.5309
cg12080909	1.27E-15	2.10E-11	chr17	27917982	II	GIT1;GIT1	TSS1500;TSS1500	0.5309
cg25983531	1.32E-05	8.45E-05	chr7	36765142	II	AOAH	TSS1500	0.5308
cg04100595	3.40E-10	4.90E-08	chr12	27615138	II			0.5308
cg03339537	2.35E-06	2.12E-05	chr2	157184816	II	NR4A2	Body	0.5308
cg10794257	3.70E-09	2.10E-07	chr7	27154305	II	HOXA3;HOXA3;HOXA3	5'UTR;TSS1500;5'UTR	0.5307
cg10030843	3.18E-11	1.18E-08	chr12	115303226	II			0.5307
cg06473288	9.96E-06	6.72E-05	chr6	32820102	II	TAP1	Body	0.5307
cg13469851	1.33E-05	8.51E-05	chr9	26936447	II	PLAA	Body	0.5306
cg11753750	8.88E-13	1.10E-09	chr22	39147792	II	UNC84B	Body	0.5306
cg07675477	1.13E-08	4.33E-07	chr14	99711840	II	BCL11B;BCL11B	Body;Body	0.5306
cg14166209	2.38E-08	7.12E-07	chr1	117047015	II			0.5306
cg05749642	5.71E-09	2.76E-07	chr16	89982268	I			0.5306
cg18352516	8.75E-12	5.08E-09	chr3	177315226	II			0.5304
cg18707191	8.28E-10	8.33E-08	chr3	139253838	II	RBP1;RBP1;RBP1	Body;Body;Body	0.5304
cg12599598	2.55E-09	1.65E-07	chr4	185923887	II			0.5304
cg09491542	1.46E-08	5.11E-07	chr6	154835773	II			0.5303
cg22945413	2.61E-05	0.000148026	chr1	65399413	II	JAK1	5'UTR	0.5303
cg03658236	3.05E-05	0.000167997	chr12	104063640	II	STAB2	Body	0.5303
cg12042714	6.77E-05	0.000326324	chr15	101715747	II			0.5302
cg07734159	0.000141786	0.000609848	chr10	75772918	II	VCL;VCL	Body;Body	0.5301
cg06625767	2.07E-07	3.31E-06	chr5	176836695	II	F12	TSS200	0.53
cg19114543	1.32E-06	1.36E-05	chr3	46996484	II	CCDC12	Body	0.53
cg15497991	1.70E-06	1.64E-05	chr20	50142702	II	NFATC2;NFATC2;NFATC2	Body;Body;Body	0.5299
cg10397389	4.84E-13	7.20E-10	chr4	100738011	II	DAPP1;DAPP1	1stExon;5'UTR	0.5298
cg17383853	4.48E-08	1.10E-06	chr15	63166381	II			0.5298
cg26561413	2.51E-13	4.75E-10	chr17	5488048	II	NLRP1;NLRP1;NLRP1;NLRP1;NLRP1	TSS1500;TSS1500;TSS1500;TSS1500;TSS1500	0.5298
cg14276379	1.60E-08	5.45E-07	chr9	97663142	II	C9orf3	Body	0.5297
cg06380691	5.70E-06	4.29E-05	chr13	114828264	II	RASA3	Body	0.5297
cg05218678	3.38E-09	1.98E-07	chr6	46081541	II			0.5296
cg05020685	1.05E-11	5.75E-09	chr4	40858965	II	APBB2;APBB2;APBB2;APBB2;APBB2;APBB2;APBB2	Body;5'UTR;5'UTR;5'UTR;Body;5'UTR;Body	0.5295
cg17235897	2.97E-12	2.48E-09	chr10	123286444	II	FGFR2;FGFR2;FGFR2;FGFR2;FGFR2;FGFR2;FGFR2;FGFR2;FGFR2	Body;Body;Body;Body;Body;Body;Body;Body;Body	0.5295
cg17369406	9.26E-06	6.33E-05	chr21	34918578	II	SON;SON	Body;Body	0.5295
cg14121234	4.86E-09	2.50E-07	chr10	696332	I	DIP2C;C10orf108;C10orf108	Body;Body;Body	0.5294
cg12895857	4.64E-10	5.94E-08	chr6	140383629	II			0.5294
cg17611046	3.90E-08	9.97E-07	chr6	5672954	II	FARS2	Body	0.5294
cg04928930	6.94E-06	5.03E-05	chr14	20926227	II	TMEM55B;TMEM55B	3'UTR;3'UTR	0.5293
cg02287007	3.52E-05	0.000189297	chr6	166877038	II	RPS6KA2;RPS6KA2	Body;Body	0.5293
cg14434412	1.27E-10	2.71E-08	chr8	86504072	II			0.5292
cg01890836	1.77E-08	5.81E-07	chr17	17055584	I	MPRIP;MPRIP	Body;Body	0.5292
cg10981439	9.07E-06	6.23E-05	chr6	41254433	II	TREM1;TREM1	5'UTR;1stExon	0.5291
cg08404225	8.10E-10	8.23E-08	chr3	3151899	II	IL5RA;IL5RA;IL5RA;IL5RA;IL5RA;IL5RA;IL5RA;IL5RA;IL5RA;IL5RA;IL5RA;IL5RA	5'UTR;5'UTR;1stExon;5'UTR;1stExon;1stExon;1stExon;1stExon;5'UTR;1stExon;5'UTR;5'UTR	0.5291
cg13289202	5.02E-05	0.000253946	chr11	34322226	II	ABTB2	Body	0.529
cg18759102	3.62E-07	5.02E-06	chr1	3100343	I	PRDM16;PRDM16	Body;Body	0.529
cg13441156	2.60E-05	0.000147133	chr3	10335288	II	GHRL;GHRL;GHRL;GHRL;GHRL;GHRL;GHRL;GHRL;GHRL;GHRL	TSS1500;TSS1500;TSS1500;TSS1500;TSS1500;TSS1500;TSS1500;TSS1500;TSS1500;TSS1500	0.529
cg11771383	2.38E-05	0.000137179	chr10	134362126	I	INPP5A	Body	0.529
cg13602343	3.67E-09	2.09E-07	chr17	39042440	II	KRT20	TSS1500	0.529
cg04812347	3.38E-05	0.0001828	chr6	31584223	II	AIF1;AIF1;AIF1	Body;Body;Body	0.5289
cg07052231	1.71E-05	0.000104577	chr12	7363540	II	PEX5;PEX5;PEX5;PEX5;PEX5	3'UTR;3'UTR;3'UTR;3'UTR;3'UTR	0.5289
cg11300208	2.70E-09	1.72E-07	chr3	178422610	II	KCNMB2;KCNMB2	5'UTR;5'UTR	0.5289
cg05718255	3.53E-10	5.02E-08	chr22	35790141	II	HMOX1	3'UTR	0.5288
cg02394698	3.68E-05	0.000196298	chr4	86594376	II	ARHGAP24	Body	0.5288
cg08168580	6.80E-11	1.87E-08	chr1	27729992	II			0.5287
cg15044453	4.91E-05	0.000249497	chr6	151258520	II	MTHFD1L	Body	0.5287
cg12711832	7.49E-06	5.35E-05	chr8	68258899	II			0.5287
cg17140978	9.73E-08	1.90E-06	chr8	26324990	II			0.5287
cg03388409	2.74E-05	0.000153943	chr1	224014120	II	TP53BP2;TP53BP2	Body;5'UTR	0.5286
cg09535475	1.83E-05	0.000110597	chr2	42444827	II	EML4;EML4	Body;Body	0.5286
cg09006487	3.34E-06	2.80E-05	chr3	72424982	II	RYBP	3'UTR	0.5285
cg08356028	6.41E-08	1.41E-06	chr10	80217969	II			0.5285
cg16618789	7.62E-10	7.90E-08	chr7	10116380	II			0.5284
cg12455762	1.14E-09	1.01E-07	chr4	40859095	I	APBB2;APBB2;APBB2;APBB2;APBB2;APBB2;APBB2;APBB2;APBB2;APBB2;APBB2	Body;5'UTR;5'UTR;5'UTR;1stExon;1stExon;5'UTR;Body;1stExon;Body;1stExon	0.5284
cg24833674	6.81E-06	4.95E-05	chr1	166914191	II	ILDR2	Body	0.5284
cg07026433	1.61E-06	1.58E-05	chr7	129781152	II			0.5284
cg01916918	2.07E-10	3.62E-08	chr8	27461199	II	CLU;CLU;CLU	Body;Body;Body	0.5283
cg09709457	4.35E-08	1.08E-06	chr3	194875295	II	C3orf21	Body	0.5283
cg07814932	8.67E-06	6.01E-05	chr1	120437090	II	ADAM30	1stExon	0.5282
cg14716686	1.48E-06	1.48E-05	chr21	30452862	II	C21orf7	TSS200	0.5281
cg15621178	1.36E-08	4.89E-07	chr5	148663537	II	AFAP1L1;AFAP1L1	Body;Body	0.5281
cg19975346	7.72E-07	8.94E-06	chr10	126366131	II	FAM53B	Body	0.5281
cg20268352	5.19E-10	6.33E-08	chr2	201612944	II			0.528
cg07327347	1.66E-09	1.27E-07	chr16	25228004	II	AQP8	TSS1500	0.528
cg11214001	1.15E-05	7.58E-05	chr5	96078430	II	CAST;CAST;CAST;CAST;CAST;CAST;CAST;CAST;CAST;CAST;CAST	TSS1500;Body;Body;Body;Body;Body;Body;Body;Body;Body;Body	0.5279
cg20874785	5.55E-07	6.94E-06	chr2	74612674	II	LOC100189589	TSS200	0.5279
cg13480549	5.03E-08	1.19E-06	chr1	2058790	II	PRKCZ;PRKCZ;PRKCZ	5'UTR;Body;5'UTR	0.5279
cg21471199	1.72E-05	0.000104775	chr1	19218212	II	ALDH4A1;ALDH4A1;ALDH4A1	TSS1500;Body;Body	0.5279
[truncated: 46,542 more rows]
