# Supplementary material for: Comparing DNA methylation profiles in saliva and intestinal mucosa
Source: BMC Genomics. 2019 Feb 28;20:163. doi: 10.1186/s12864-019-5553-0 (PMC6394071; doi:10.1186/s12864-019-5553-0)
Supplement: Supplementary file 4 — Table S2. Significantly differentially methylated regions between intestinal mucosa and saliva. (CSV 17 kb) [file 12864_2019_5553_MOESM4_ESM.csv]

Genomic Location (Hg19)	No. of bp in region	No. of CpGs in region	MinFDR	Mean Beta Fold Change	EntrezID	GeneSymbol
chr7:150786044-150786082	39	3	0	0.38999404	116988	AGAP3
chr4:1294566-1295078	513	5	0	0.38310021	10296	MAEA
chr6:6900945-6901065	121	3	0	0.375019732	6239	RREB1
chr8:29230953-29230998	46	2	0	0.3457108	1846	DUSP4
chr1:9154250-9154254	5	2	6.62E-89	0.334794975	6518	SLC2A5
chr10:106088702-106089203	502	5	0	0.331920379	85450	ITPRIP
chr17:79297435-79297618	184	3	0	0.325692977	284186	TMEM105
chr7:157090031-157090146	116	2	9.67E-263	0.321175764	9690	UBE3C
chr3:122043799-122044172	374	4	0	0.321080444	1475	CSTA
chr15:70767183-70767649	467	4	0	0.320734535	55075	UACA
chr1:200983238-200983313	76	2	0	0.316203782	23046	KIF21B
chr1:8271918-8272277	360	5	0	0.315459979	50651	SLC45A1
chr1:233248709-233249267	559	3	0	0.313552135	80003	PCNX2
chr4:38859728-38859770	43	2	0	0.312756096	10333	TLR6
chr8:56851846-56852290	445	3	0	0.312306366	4067	LYN
chr22:30592296-30592435	140	2	0	0.312163771	150280	HORMAD2
chr11:350906-351125	220	3	0	0.309497093	338707	B4GALNT4
chr15:38422160-38422378	219	2	5.08E-236	0.304430046	161742	SPRED1
chr2:33359198-33359688	491	6	0	0.304168259	4052	LTBP1
chr1:208040203-208040253	51	2	3.23E-151	0.302494347	947	CD34
chr10:129794994-129795003	10	2	4.22E-90	0.301535331	5791	PTPRE
chr16:15766327-15767006	680	3	0	0.300186832	54820	NDE1
chr1:112016586-112016615	30	2	1.78E-24	0.2995941	128346	C1orf162
chr1:19276236-19277202	967	3	0	0.294910306	126917	IFFO2
chr1:201851880-201852272	393	2	0	0.293842825	55705	IPO9
chr2:169967580-169967583	4	2	2.73E-67	0.293302595	10170	DHRS9
chr14:72943461-72943540	80	2	0	0.292908125	9628	RGS6
chr19:4374239-4374567	329	2	9.20E-119	0.292152238	6455	SH3GL1
chr1:154379696-154380705	1010	3	0	0.291866977	3570	IL6R
chr22:50981121-50981406	286	2	1.44E-42	0.2910859	113730	KLHDC7B
chr4:40858965-40860327	1363	10	0	0.289489778	323	APBB2
chr12:124876101-124876650	550	3	4.73E-86	0.289002084	9612	NCOR2
chr12:125036266-125036429	164	2	0	0.287143249	9612	NCOR2
chr1:234908226-234908514	289	3	0	0.286862463	100506810	LINC01132
chr11:8385712-8385767	56	2	3.35E-32	0.2837576	65975	STK33
chr18:13641529-13642414	886	5	0	0.283684841	753	LDLRAD4
chr12:15114233-15114904	672	8	0	0.283355855	397	ARHGDIB
chr7:1552941-1553444	504	3	0	0.282922637	26173	INTS1
chr2:64834106-64834430	325	3	0	0.282430339	339807	LOC339807
chr22:36727373-36727569	197	2	0	0.282381577	4627	MYH9
chr21:45336673-45336903	231	2	7.28E-39	0.281760878	56894	AGPAT3
chr12:27615138-27615389	252	2	0	0.281237554	341346	SMCO2
chr2:29149895-29149902	8	2	0	0.278586333	23160	WDR43
chr2:136872067-136872094	28	2	2.52E-70	0.277513933	7852	CXCR4
chr10:29948324-29948428	105	2	0	0.277127664	6840	SVIL
chr3:177315226-177315882	657	2	0	0.276340154	100505566	LINC00578
chr6:137105225-137105249	25	2	0	0.27570204	4217	MAP3K5
chr10:48573302-48573444	143	3	0	0.275420997	2662	GDF10
chr11:123324834-123325095	262	3	0	0.274845394	57476	GRAMD1B
chr2:240174613-240174659	47	3	1.71E-34	0.27386221	9759	HDAC4
chr17:79128918-79129078	161	4	4.68E-51	0.271941114	9625	AATK
chr8:38831148-38832728	1581	9	0	0.271856582	203100	HTRA4
chr9:125795935-125797284	1350	4	1.90E-100	0.270887499	2844	GPR21
chr19:50037018-50037880	863	6	0	0.270116017	57333	RCN3
chr6:16320488-16320530	43	2	0	0.267772456	6310	ATXN1
chr5:10457034-10457079	46	2	1.31E-64	0.267698782	83853	ROPN1L
chr7:17274056-17274337	282	2	1.09E-214	0.267397806	196	AHR
chr5:177913434-177913485	52	3	3.21E-31	0.267319929	91522	COL23A1
chr10:73004558-73004610	53	2	4.42E-154	0.267099153	219699	UNC5B
chr3:15311021-15311269	249	4	3.51E-227	0.266097712	9467	SH3BP5
chr11:70507825-70508659	835	11	0	0.266009995	22941	SHANK2
chr1:209570949-209571889	941	2	0	0.264298143	642587	MIR205HG
chr2:55339218-55339939	722	2	2.28E-33	0.263916465	130162	CLHC1
chr1:224014120-224015075	956	2	1.15E-39	0.263623266	7159	TP53BP2
chr22:44568337-44568913	577	10	0	0.26350125	64098	PARVG
chr3:196351986-196352142	157	3	9.74E-48	0.261485071	375387	NRROS
chr11:46365893-46368810	2918	13	0	0.261483711	8525	DGKZ
chr1:27729053-27730185	1133	5	0	0.260685624	10163	WASF2
chr21:43652704-43653234	531	2	1.37E-66	0.260504838	9619	ABCG1
chr16:1521617-1521676	60	3	3.06E-91	0.258977979	1186	CLCN7
chr20:2085157-2085344	188	2	7.82E-99	0.258757181	140901	STK35
chr6:154677796-154678593	798	4	0	0.257573843	26034	IPCEF1
chr3:71730474-71731211	738	3	0	0.256531336	317649	EIF4E3
chr10:79637979-79638108	130	2	0	0.256522127	9231	DLG5
chr7:968194-968493	300	2	8.50E-45	0.255995215	11033	ADAP1
chr17:12877227-12877954	728	5	0	0.25477374	9912	ARHGAP44
chr9:35042344-35042395	52	2	7.10E-49	0.254236953	138724	C9orf131
chr17:5487376-5488162	787	5	0	0.253877382	22861	NLRP1
chr17:79798629-79799549	921	6	0	0.253128783	5034	P4HB
chr6:28945182-28945507	326	8	3.02E-155	0.252882673	282890	ZNF311
chr15:26044050-26044289	240	3	2.35E-43	0.252846088	57194	ATP10A
chr20:52226170-52226352	183	2	8.28E-61	0.252666162	7764	ZNF217
chr11:1911511-1912287	777	3	7.64E-36	0.252530385	4046	LSP1
chr15:41793472-41796044	2573	9	0	0.251338182	3706	ITPKA
chr2:68960656-68962012	1357	5	0	0.251015917	9938	ARHGAP25
chr8:81830961-81831079	119	2	1.05E-183	0.250780966	619279	ZNF704
chr3:119528300-119529290	991	6	0	0.250300633	8856	NR1I2
chr2:32490766-32490835	70	2	4.35E-42	0.249617361	58484	NLRC4
chr1:112057879-112058750	872	6	0	0.249608413	140	ADORA3
chr17:40825798-40826212	415	3	0	0.249491894	79990	PLEKHH3
chr14:22917797-22917809	13	2	1.76E-22	0.2493762	1603	DAD1
chr3:14319984-14320523	540	2	2.51E-73	0.249252695	27258	LSM3
chr5:149867577-149868855	1279	4	0	0.249143381	3340	NDST1
chr17:2718230-2718310	81	2	7.59E-155	0.248317286	23108	RAP1GAP2
chr19:2085286-2085483	198	4	0	0.247831104	126308	MOB3A
chr8:1870722-1870798	77	2	1.34E-21	0.2476644	9639	ARHGEF10
chr8:11555178-11555548	371	4	1.33E-278	0.246547867	2626	GATA4
chr3:195946851-195947062	212	3	1.82E-81	0.245406828	200931	SLC51A
chr12:124864528-124865130	603	5	3.62E-127	0.245124066	9612	NCOR2
chr13:113594722-113594776	55	2	5.89E-54	0.243003393	100289410	MCF2L-AS1
chr14:91862813-91862907	95	3	5.90E-228	0.242989857	440193	CCDC88C
chr7:98976900-98977840	941	2	0	0.242868434	10095	ARPC1B
chr4:95264019-95264373	355	4	1.96E-124	0.242244827	27306	HPGDS
chr20:50312386-50312632	247	3	1.49E-283	0.241741581	10079	ATP9A
chr19:16394366-16394774	409	5	0	0.2408662	10365	KLF2
chr16:88907184-88907370	187	2	1.00E-52	0.240133742	2588	GALNS
chr7:4754502-4755415	914	7	0	0.23963706	221937	FOXK1
chr7:142421812-142423070	1259	3	3.39E-110	0.23862522	5644	PRSS1
chr2:60755359-60755743	385	2	1.98E-53	0.238366052	53335	BCL11A
chr6:166901788-166901854	67	3	1.66E-239	0.238102506	6196	RPS6KA2
chr12:11898284-11899281	998	2	0	0.238004794	2120	ETV6
chr10:45958759-45958885	127	3	1.06E-54	0.237798473	220972	Mar-08
chr3:194017703-194018158	456	2	0	0.237615613	100131551	LINC00887
chr7:101274027-101274037	11	2	5.73E-27	0.2370336	93408	MYL10
chr17:81006485-81006524	40	3	6.68619038516959e-320	0.236986432	146712	B3GNTL1
chr3:129023906-129024712	807	4	0	0.236951974	56941	HMCES
chr2:66671478-66673985	2508	11	9.06E-206	0.236769493	4211	MEIS1
chr6:27173574-27173991	418	5	7.73E-248	0.23632813	10279	PRSS16
chr1:224363449-224363575	127	3	9.04E-49	0.236303854	8560	DEGS1
chr7:3186766-3186788	23	2	1.81E-16	0.2360047	84433	CARD11
chr8:144437314-144437914	601	6	0	0.23522396	116447	TOP1MT
chr7:2548137-2549030	894	5	1.76E-307	0.235032362	3955	LFNG
chr17:17661060-17661258	199	2	2.23E-28	0.2346976	10743	RAI1
chr5:150678162-150678334	173	2	3.26E-41	0.234588073	285641	SLC36A3
chr11:1606344-1606664	321	2	3.27E-169	0.234285424	387264	KRTAP5-1
chr8:104131768-104132683	916	2	4.27E-280	0.233991162	157556	BAALC-AS2
chr2:10231486-10231846	361	3	0	0.233796461	192668	CYS1
chr10:134258421-134258819	399	3	5.95E-256	0.233726378	170393	C10orf91
chr2:64863442-64863651	210	3	8.36E-106	0.233511226	9792	SERTAD2
chr2:64431245-64431470	226	2	0	0.233431177	150992	LINC00309
chr11:59823993-59824541	549	7	9.54E-147	0.23289452	932	MS4A3
chr1:161091682-161091980	299	2	7.24E-24	0.2328466	4817	NIT1
chr5:75919188-75919850	663	4	0	0.23221293	2151	F2RL2
chr6:136824489-136825415	927	2	5.71E-19	0.2321957	9053	MAP7
chr15:92612836-92613280	445	2	0	0.232010506	28232	SLCO3A1
chr14:91711033-91711041	9	2	0	0.231997583	8111	GPR68
chr2:8627933-8628196	264	4	0	0.231420289	339789	LINC00299
chr16:29887661-29888733	1073	8	0	0.230842884	26470	SEZ6L2
chr5:145236139-145236262	124	3	3.74E-112	0.229606528	643226	GRXCR2
chr18:13611370-13611824	455	7	2.59E-262	0.22910923	753	LDLRAD4
chr3:47049880-47051546	1667	6	0	0.229071393	23218	NBEAL2
chr10:80516517-80516893	377	2	1.06E-265	0.2289879	283050	ZMIZ1-AS1
chr20:3745817-3746315	499	2	1.45E-32	0.2285114	54976	C20orf27
chr9:707166-707410	245	3	2.14E-230	0.228271719	23189	KANK1
chr7:75582881-75583421	541	2	7.45E-32	0.2278848	5447	POR
chr16:85116332-85116513	182	4	1.14E-204	0.227130873	9764	KIAA0513
chr3:4794020-4794082	63	3	0	0.226407517	3708	ITPR1
chr15:65186032-65186445	414	3	2.26E-281	0.226376699	348094	ANKDD1A
chr19:18539756-18540330	575	5	4.84E-78	0.224966734	170463	SSBP4
chr18:61557687-61557735	49	2	3.16E-61	0.224125595	5055	SERPINB2
chr12:133239661-133239966	306	2	5.68E-37	0.223792	5426	POLE
chr4:6050440-6050460	21	2	3.10E-28	0.2237449	152789	JAKMIP1
chr7:36764019-36765609	1591	7	0	0.223673015	313	AOAH
chr11:45101593-45102239	647	2	1.36E-110	0.223571644	56981	PRDM11
chr7:128579876-128580792	917	6	7.03E-189	0.223376199	3663	IRF5
chr19:14671371-14671512	142	3	1.92E-230	0.223163155	9524	TECR
chr10:81001957-81003657	1701	7	1.33E-288	0.22286617	57178	ZMIZ1
chr5:126205009-126205081	73	3	3.21E-41	0.222652784	115123	Mar-03
chr4:186508880-186509045	166	2	2.28E-62	0.222266434	8470	SORBS2
chr8:672007-672406	400	3	1.88E-94	0.222190345	157697	ERICH1
chr20:52492209-52492248	40	2	1.36E-12	0.2209351	391257	SUMO1P1
chr11:70211301-70211531	231	3	4.82E-26	0.220820024	8500	PPFIA1
chr3:43073058-43073152	95	2	3.70E-25	0.2208189	729085	FAM198A
chr10:130833836-130834003	168	3	4.00E-53	0.220518968	4255	MGMT
chr13:110319562-110319607	46	3	2.08E-53	0.220187485	8660	IRS2
chr14:93652954-93653027	74	2	2.54E-30	0.220058	26175	TMEM251
chr16:1519785-1519973	189	2	7.36E-38	0.2197415	1186	CLCN7
chr20:39126551-39127000	450	3	8.06E-84	0.219636449	9935	MAFB
chr10:135072960-135073499	540	2	2.01E-257	0.219301999	101	ADAM8
chr14:21131367-21131621	255	3	2.61E-230	0.219247305	283	ANG
chr1:153362927-153364020	1094	6	0	0.219209236	6279	S100A8
chr5:179220274-179221090	817	7	0	0.219123786	4056	LTC4S
chr5:55148493-55148534	42	2	1.09E-27	0.2190119	133396	IL31RA
chr15:77287243-77287899	657	6	0	0.218948621	9051	PSTPIP1
chr3:195897833-195897912	80	3	1.76E-52	0.218788508	401109	LINC00885
chr16:2174255-2174754	500	2	1.01E-57	0.218787949	5310	PKD1
chr6:158080676-158080750	75	2	4.03E-34	0.2187592	79683	ZDHHC14
chr2:169939873-169939876	4	2	1.31E-17	0.2182398	10170	DHRS9
chr3:194030679-194030706	28	2	0	0.218068346	100131551	LINC00887
chr5:149535646-149535765	120	4	0	0.217881353	5159	PDGFRB
chr1:21661045-21661813	769	2	1.96E-94	0.217826665	1889	ECE1
chr7:101571203-101571219	17	2	1.59E-19	0.21588	1523	CUX1
chr6:158066609-158066900	292	3	3.28E-52	0.215769588	79683	ZDHHC14
chr11:10627849-10628012	164	2	4.39E-100	0.215560453	10335	MRVI1
chr8:38627889-38628105	217	2	7.33E-27	0.2154992	6867	TACC1
chr5:140891767-140893634	1868	7	7.85E-266	0.215453048	56097	PCDHGC5
chr2:430882-430929	48	3	1.48E-26	0.21538203	285016	FAM150B
chr1:6651358-6651517	160	2	6.52E-32	0.2153749	9903	KLHL21
chr7:115670795-115670804	10	2	1.04E-149	0.215289283	22797	TFEC
chr15:53090232-53090807	576	3	8.55852532120714e-316	0.21503943	3175	ONECUT1
chr16:50347766-50347895	130	2	8.15E-36	0.214848046	113	ADCY7
chr4:56813860-56813898	39	2	8.41E-242	0.214756441	9662	CEP135
chr5:139143972-139144055	84	2	8.97E-185	0.214731856	84249	PSD2
chr17:9802783-9802860	78	3	8.34E-105	0.214057134	5957	RCVRN
chr6:135516912-135517046	135	4	1.26E-33	0.213970071	4602	MYB
chr14:21359295-21359943	649	3	4.00E-37	0.213896281	6037	RNASE3
chr13:114261869-114261986	118	3	5.74E-54	0.213539961	7027	TFDP1
chr7:55620604-55620641	38	2	0	0.213519061	81552	VOPP1
chr8:1872335-1872355	21	2	2.06E-23	0.2133768	9639	ARHGEF10
chr17:55213563-55213656	94	3	2.42E-27	0.213333341	8165	AKAP1
chr11:67051977-67053929	1953	7	3.52E-152	0.213264495	156	GRK2
chr2:232186928-232186992	65	2	1.44E-21	0.2131984	80210	ARMC9
chr6:31785399-31785597	199	2	1.83464854729751e-318	0.213158455	3303	HSPA1A
chr7:151502322-151503269	948	2	2.21E-42	0.213019878	51422	PRKAG2
chr2:233981788-233981999	212	3	1.63E-57	0.212785458	3635	INPP5D
chr18:74113813-74114728	916	4	2.26E-34	0.2125296	9658	ZNF516
chr5:114193732-114193858	127	2	1.01E-26	0.2121753	55521	TRIM36
chr4:100736658-100738139	1482	6	0	0.211949935	27071	DAPP1
chr7:5523636-5523691	56	2	2.59E-63	0.211596508	80028	FBXL18
chr2:204571146-204571377	232	3	2.49E-35	0.211542885	940	CD28
chr6:36665554-36665620	67	3	1.58E-56	0.210962251	401258	RAB44
chr14:22694547-22694601	55	2	1.97E-24	0.2107909	1603	DAD1
chr8:38644939-38645613	675	4	0	0.210441573	6867	TACC1
chr19:57617602-57618436	835	4	2.04E-186	0.210143647	57663	USP29
chr19:2302401-2303032	632	6	8.27E-286	0.210061762	645191	LINGO3
chr7:23387365-23388686	1322	5	0	0.209830077	10643	IGF2BP3
chr17:1480710-1481305	596	2	0	0.209709214	124935	SLC43A2
chr8:42356127-42356871	745	4	0	0.209687859	6575	SLC20A2
chr19:58545001-58546307	1307	12	0	0.209599412	284312	ZSCAN1
chr6:15400462-15401067	606	2	9.99E-33	0.209199	3720	JARID2
chr11:128779608-128779655	48	2	0	0.209072436	3762	KCNJ5
chr10:124228478-124228770	293	2	1.00E-96	0.208700604	5654	HTRA1
chr12:54805345-54806218	874	2	0	0.208619847	3678	ITGA5
chr11:33913187-33915315	2129	7	4.49E-85	0.208280546	4005	LMO2
chr18:43915662-43915901	240	2	1.50E-98	0.208013594	494470	RNF165
chr17:63590120-63590575	456	2	1.15E-99	0.207826311	8313	AXIN2
chr10:101942982-101943528	547	2	0	0.207802576	10613	ERLIN1
chr3:72226488-72227294	807	5	2.39E-245	0.207552106	201617	LINC00870
chr11:113953462-113954170	709	5	1.40E-49	0.207418445	7704	ZBTB16
chr16:23706242-23706666	425	3	2.24803711107482e-314	0.207414725	10595	ERN2
chr2:40658342-40658918	577	3	4.16E-187	0.207331955	6546	SLC8A1
chr19:58220080-58220837	758	11	1.32E-301	0.207298382	7710	ZNF154
chr12:109900956-109901083	128	2	0	0.207158695	83892	KCTD10
chr1:223743086-223743126	41	2	1.58E-72	0.206915079	388743	CAPN8
chr1:245474048-245474722	675	2	1.09E-53	0.20660367	55083	KIF26B
chr13:114832833-114833435	603	2	2.50E-54	0.206378553	22821	RASA3
chr10:118652838-118652981	144	2	3.14E-68	0.206255745	57698	SHTN1
chr1:160832662-160833560	899	2	1.94E-272	0.20596595	51744	CD244
chr17:55533142-55533389	248	3	6.74E-64	0.205830026	124540	MSI2
chr5:118608672-118609965	1294	4	1.03E-91	0.205692271	25816	TNFAIP8
chr1:16275539-16276294	756	2	1.94E-189	0.205494076	7709	ZBTB17
chr17:74511493-74511719	227	2	1.88E-105	0.20548524	114757	CYGB
chr4:87894298-87895137	840	2	0	0.205408259	4299	AFF1
chr19:8568712-8568808	97	2	8.83E-83	0.205322166	84106	PRAM1
chr1:10010658-10011232	575	2	0	0.20513368	64802	NMNAT1
chr6:166856056-166856094	39	2	1.75E-23	0.2051248	6196	RPS6KA2
chr19:53038972-53040230	1259	5	0	0.204842981	388558	ZNF808
chr2:220074208-220074531	324	2	1.53E-76	0.204786141	130617	ZFAND2B
chr15:53086630-53088156	1527	11	0	0.204294469	3175	ONECUT1
chr17:143233-143285	53	2	4.85E-14	0.2041274	9501	RPH3AL
chr7:142353463-142353864	402	3	1.93E-90	0.20403106	100463482	MTRNR2L6
chr16:8738240-8738608	369	6	4.68E-123	0.203412981	79091	METTL22
chr20:61612412-61612500	89	2	4.23E-266	0.203116729	63910	SLC17A9
chr5:54275155-54275198	44	2	3.30E-39	0.202748569	11082	ESM1
chr19:42703228-42704706	1479	5	0	0.202513949	162989	DEDD2
chr3:184297380-184297522	143	3	2.53E-41	0.2024828	2049	EPHB3
chr12:115109452-115109934	483	4	2.09E-103	0.202453987	6926	TBX3
chr5:154230141-154231170	1030	7	0	0.202452284	10826	FAXDC2
chr7:1099788-1100172	385	2	1.13E-43	0.202335989	84310	C7orf50
chr19:18589848-18589894	47	2	1.45E-250	0.201930633	8178	ELL
chr14:64663683-64663928	246	2	8.90E-30	0.2018929	23224	SYNE2
chr22:32810284-32810391	108	2	2.37E-118	0.201237739	254240	BPIFC
chr12:133083589-133083710	122	2	5.21E-70	0.201033606	57666	FBRSL1
chr1:198608361-198608383	23	2	1.11E-17	0.2010212	5788	PTPRC
chr10:131748428-131748481	54	2	5.25E-94	0.200748077	253738	EBF3
chr17:2839005-2839187	183	3	3.70E-36	0.200708343	23108	RAP1GAP2
chr17:643637-643676	40	2	3.75E-17	0.2006643	79850	FAM57A
chr4:15691786-15692171	386	2	6.48E-43	0.200663461	285550	FAM200B
chr15:86098611-86098694	84	2	1.28E-21	0.2004636	11214	AKAP13
chr2:198062750-198063781	1032	4	2.23E-109	0.200342719	91526	ANKRD44
chr19:13053719-13054718	1000	5	0	0.200067821	811	CALR
chr4:22693739-22694667	929	3	0	-0.200781901	57733	GBA3
chr16:3114948-3115809	862	9	0	-0.20081183	9235	IL32
chr8:67419572-67419936	365	2	1.76E-95	-0.201289807	254778	C8orf46
chr7:26236069-26236721	653	2	9.29E-234	-0.202255274	3181	HNRNPA2B1
chr11:64933339-64933489	151	2	1.05E-131	-0.204898871	387778	SPDYC
chr8:8745938-8747452	1515	4	1.86E-273	-0.20528005	9258	MFHAS1
chr12:14849268-14849542	275	3	0	-0.205638644	2984	GUCY2C
chr1:178310534-178310650	117	3	6.73E-266	-0.206766227	9462	RASAL2
chr19:1130866-1130965	100	2	1.70E-140	-0.209217714	22904	SBNO2
chr12:25541364-25541565	202	2	1.42E-183	-0.212895576	160492	LMNTD1
chr11:8378791-8378827	37	2	1.21E-132	-0.217917793	65975	STK33
chr13:41064482-41064545	64	2	6.88E-171	-0.223018165	2308	FOXO1
chr17:46709858-46710001	144	2	3.10E-240	-0.229115981	406972	MIR196A1
chr10:63809073-63809170	98	6	0	-0.229960191	84159	ARID5B
chr2:20776620-20776830	211	2	4.42E-240	-0.235273815	64342	HS1BP3
chr2:238578376-238578491	116	3	2.05E-187	-0.236832003	9208	LRRFIP1
chr14:69255808-69257601	1794	7	0	-0.238425065	677	ZFP36L1
chr13:97794052-97794113	62	2	1.28E-281	-0.242282853	10150	MBNL2
chr16:84628969-84629008	40	2	8.43E-107	-0.251831558	23406	COTL1
chr13:99223336-99223562	227	2	2.77E-153	-0.261874145	8428	STK24
chr17:57915665-57918682	3018	12	0	-0.263750329	406991	MIR21
